# Supplementary material for: Functional Prediction and Assignment of Methanobrevibacter ruminantium M1 Operome Using a Combined Bioinformatics Approach
Source: Front Genet. 2020 Dec 16;11:593990. doi: 10.3389/fgene.2020.593990 (PMC7772410; doi:10.3389/fgene.2020.593990)
Supplement: Supplementary Data — All predicted information for functional assignment of MRU operome. [file Data_Sheet_2.xlsx]

## Sheet: Read me
Details are given in the worksheets
Bioinformatics tools used	Detailed description of bioinformatics tools used in this study
HPs dataset	HPs are obtained from KEGG database
Step-1	Conserved motifs in HPs are predicted and filtered based on the evalue cutoff = 10e-5 for further functional prediction
Step-2	Predicted conserved domains in HPs
Step-3	Details of protein interactions listed and confident score assigned manually based on the functional similarity
Step-4	Predicted sub cellular localization of HPs
Step-5	Predicted fold class in HPs
Step-6	Predicted 3D structures of HPs
Step-7	Evolution-based function with confidence score
Annotation schema	Functions of each HP assigned using above 6 approaches. Results from Step-1 to step-7 are complied and then searched for similar or identical functions.
Confidence score assignment	A maximum confidence score was set as 12 in which 50% score assigned from overall prediction approaches and remaining 50% assigned by manual annotation supported with literature proof. For example, if predicted function is similar or identical in all prediction approaches, a maximum confidence score will be assigned as 6. Literature-based confidence score for each predicted function of HPs assign…
	6 - Methanobrevibacter ruminantium 5- Methanobrevibacter and Methanothermobacter 4- Methanogens 3- Archaea 2- Bacteria 1- Human and other speices
Metabolism	Proteins involved in metabolism are categorized and assigned according to MetaCyc and literature proof.
Virulent Protein	Predicted virulence nature of HPs . A maximum confidence score manually assigned to each HP as 2 if both servers predict as virulent/pathogen

## Sheet: Bioinformatics tools
List of tools used in this study
	Tools	Applications	URL
1.Motif and domain prediction
i.	KEGG Motif	Motifs predicted against pfam database	http://www.genome.jp/tools/motif
ii.	CD-Search	Domains predicted against conserved domain database uses 47363 PSSMs	http://www.ncbi.nlm.nih.gov/Structure/cdd/wrpsb.cgi
2. Fold pattern prediction
i.	CATH	Folds and functions identified with the parameter of > 70 SSAP.	http://www.cathdb.info/
3. Sturcture prediction
i.	Swiss-Model	3-D structure and biological functions were predicted by automated mode	http://swissmodel.expasy.org/
ii.	SOPMA	Secondary structure predicted with this tool.	https://npsa-prabi.ibcp.fr/cgi-bin/npsa_automat.pl?page=/NPSA/npsa_sopma.html
4. Evolution-based functional prediction
i.	SIFTER	Molecular functions predicted based on the evoloution	http://sifter.berkeley.edu/
ii.	STRING	Functions are predicted by protein-protein interaction against organism specific database.	http://string-db.org/
5.Sub cellular localization
i.	Expasy's ProtParam	Biophysical and chemical properties were predicted to determine significant changes in the structure.	http://web.expasy.org/protparam/
ii.	HMMTOP	Transmembrane toplogy and localization predicted	http://www.enzim.hu/hmmtop/
iii.	SOSUI	Membrane and soluble protein predicted with localization.	http://harrier.nagahama-i-bio.ac.jp/sosui/sosuiG/sosuigsubmit.html
iv.	TMHMM	Membrane Helix topology predicted with localization	http://www.cbs.dtu.dk/services/TMHMM/
v.	SignalP	Signal/non-signal peptides predicted against gram-positive bacteria.	http://www.cbs.dtu.dk/services/SignalP/
vi.	Psort II	Predicted locations as cytoplasmic, membrane, extracellular and unknown space	http://psort.hgc.jp/form2.html
6. Text mining	PubMed	Text-based searching	http://ncbi/nth/nlm/pubmed/

## Sheet: HPs Dataset
Locus tag	Pfam ID	Motif position	Motif description	i-evalue (Cut off = 10e-5)
mru_0012	AP2	295..335	PF00847, AP2 domain	0.00028
mru_0013	-
mru_0016	-
mru_0017	TIR_2	49..146	PF13676, TIR domain	1.8e-19
mru_0018	TIR_2	5..101	PF13676, TIR domain	1.3e-12
mru_0021	OmdA	114..171	PF13376, Bacteriocin-protection, YdeI or OmpD-Associated	1e-10
mru_0022	-
mru_0023	-
mru_0024	-
mru_0025	-
mru_0028	low
mru_0030	low
mru_0034	-
mru_0035	zinc_ribbon_2	3..26	PF13240, zinc-ribbon domain	3.9e-07
mru_0037	low
mru_0041	SAP	3..32	PF02037, SAP domain	1e-08
mru_0042	low
mru_0043	low
mru_0045	low
mru_0047	DUF389	72..209	PF04087, Domain of unknown function (DUF389)	1.9e-38
mru_0049	Phage_holin_4_2	17..117	PF04020, Mycobacterial 4 TMS phage holin, superfamily IV	3.6e-06
mru_0050	-
mru_0051	-
mru_0053	low
mru_0054	low
mru_0055	-
mru_0056	low
mru_0057	Phage_Mu_F	282..396	PF04233, Phage Mu protein F like protein	5.9e-11
mru_0058	Peptidase_S78_2	4..110	PF14550, Putative phage serine protease XkdF	4.3e-11
mru_0059	-
mru_0060	-
mru_0061	-
mru_0062	DUF3578	12..167	PF12102, Domain of unknown function (DUF3578)	1.7e-20
mru_0063	DUF2357	115..366	PF09823, Domain of unknown function (DUF2357)	3.9e-39
mru_0070	low
mru_0074	Bro-N	14..111	PF02498, BRO family, N-terminal domain	1.1e-05
mru_0078	Virulence_RhuM	14..265	PF13310, Virulence protein RhuM family	8.1e-109
mru_0080	AAA_16	121..271	PF13191, AAA ATPase domain	4.7e-10
mru_0081	CarboxypepD_reg	52..114	PF13620, Carboxypeptidase regulatory-like domain	0.0002
mru_0091	low
mru_0092	low
mru_0093	low
mru_0100	PS_pyruv_trans	99..249	PF04230, Polysaccharide pyruvyl transferase	1.3e-12
mru_0102	low
mru_0118	low
mru_0120	low
mru_0121	-
mru_0124	DUF192	30..131	PF02643, Uncharacterized ACR, COG1430	3.8e-14
mru_0129	-
mru_0134	DUF45	22..229	PF01863, Protein of unknown function DUF45	2.7e-52
mru_0144	Zn_Tnp_IS1595	3..27	PF12760, Transposase zinc-ribbon domain	0.00013
mru_0146	low
mru_0147	-
mru_0150	low
mru_0154	low
mru_0156	SAP	29..57	PF02037, SAP domain	1.8e-07
mru_0167	low
mru_0172	low
mru_0174 (K09723 DNA replication factor GINS)	-
mru_0179	PAC2	19..235	PF09754, PAC2 family	7.1e-51
mru_0185	NifU_N	57..112	PF01592, NifU-like N terminal domain	0.00041
mru_0186	GGGtGRT	4..330	PF14057, GGGtGRT protein	2.4e-198
mru_0192	-
mru_0193	low
mru_0196	low
mru_0202	DUF126	23..102	PF01989, Protein of unknown function DUF126	2.4e-38
mru_0204	low
mru_0223	DUF1624	16..233	PF07786, Protein of unknown function (DUF1624)	1.5e-15
mru_0224	Phage_holin_4_2	2..89	PF04020, Mycobacterial 4 TMS phage holin, superfamily IV	1.2e-07
mru_0225	DUF4013	61..200	PF13197, Protein of unknown function (DUF4013)	2.2e-18
mru_0233	DUF4013	2..152	PF13197, Protein of unknown function (DUF4013)	4.8e-26
mru_0234	DUF4013	74..231	PF13197, Protein of unknown function (DUF4013)	5e-31
mru_0235	low
mru_0236	-
mru_0243	AAA_13	96..273	PF13166, AAA domain	0.0038
mru_0244	-
mru_0257	-
mru_0258	DZR	93..112	PF12773, Double zinc ribbon	0.00093
mru_0260	low
mru_0261	-
mru_0262	-
mru_0263	-
mru_0264	-
mru_0265	low
mru_0266	-
mru_0267	low
mru_0268	SWIM	25..42	PF04434, SWIM zinc finger	0.0098
mru_0270	CEP63	36..135	PF17045, Centrosomal protein of 63 kDa	0.0032
mru_0271	low
mru_0272	-
mru_0273	-
mru_0274	-
mru_0275	-
mru_0276	Ecl1	22..49	PF12855, Life-span regulatory factor	0.00083
mru_0277	zinc_ribbon_2	6..28	PF13240, zinc-ribbon domain	2.1e-09
mru_0278	low
mru_0279	low
mru_0281	-
mru_0282	-
mru_0283	Vut_1	50..208	PF02592, Putative vitamin uptake transporter	1.2e-43
mru_0284	low
mru_0286	low
mru_0288	Phage_Mu_F	149..267	PF04233, Phage Mu protein F like protein	1.4e-09
mru_0289	-
mru_0290	low
mru_0291	-
mru_0292	-
mru_0293	low
mru_0294	-
mru_0295	-
mru_0296	-
mru_0297	-
mru_0298	DUF2958	3..106	PF11171, Protein of unknown function (DUF2958)	5.4e-10
mru_0299	-
mru_0300	-
mru_0301	low
mru_0302	-
mru_0303	low
mru_0304	-
mru_0305	low
mru_0306	low
mru_0307	Peptidase_S78_2	4..132	PF14550, Putative phage serine protease XkdF	1.3e-32
mru_0308	-
mru_0309	-
mru_0310	low
mru_0311	HK97-gp10_like	12..76	PF04883, Bacteriophage HK97-gp10, putative tail-component	1.2e-10
mru_0312	-
mru_0313	CarboxypepD_reg	343..418	PF13620, Carboxypeptidase regulatory-like domain	2.2e-09
mru_0314	-
mru_0316	low
mru_0317	low
mru_0318	low
mru_0319	-
mru_0325	low
mru_0328	DUF2162	9..217	PF09930, Predicted transporter (DUF2162)	0.00022
mru_0330	DUF2149	17..103	PF09919, Uncharacterized conserved protein (DUF2149)	5.5e-16
mru_0336	low
mru_0346	DUF2097	3..92	PF09870, Uncharacterized protein conserved in archaea (DUF2097)	1.2e-30
mru_0347	DUF2097	4..93	PF09870, Uncharacterized protein conserved in archaea (DUF2097)	1.1e-31
mru_0349 (nrpR; transcriptional repressor of nif and glnA operons NrpR; K09720 hypothetical protein)	DUF128	83..312	PF01995, Domain of unknown function DUF128	3.4e-81
mru_0356	-
mru_0357	Low
mru_0361	TauE	11..264	PF01925, Sulfite exporter TauE/SafE	1.3e-41
mru_0367	Virulence_RhuM	89..328	PF13310, Virulence protein RhuM family	7.5e-101
mru_0368	-
mru_0372	TauE	11..264	PF01925, Sulfite exporter TauE/SafE	1.3e-41
mru_0374	-
mru_0375	low
mru_0376	Phage_holin_4_2	17..117	PF04020, Mycobacterial 4 TMS phage holin, superfamily IV	1.3e-12
mru_0377	DUF4013	54..242	PF13197, Protein of unknown function (DUF4013)	1.9e-34
mru_0378	DUF308	6..69	PF03729, Short repeat of unknown function (DUF308)	8.4e-07
mru_0381	DUF2119	11..215	PF09892, Uncharacterized protein conserved in archaea (DUF2119)	4.6e-73
mru_0383	DUF98	35..181	PF01947, Protein of unknown function (DUF98)	1.5e-30
mru_0389
mru_0393 (K18532 adenylate kinase [EC:2.7.4.3])	AAA_18	13..145	PF13238, AAA domain	1.2e-25
mru_0398 (tRNA methyltransferase subunit; K07585 hypothetical protein)	low
mru_0409	-
mru_0411	-
mru_0412	low
mru_0413	Spore_YtfJ	28..102	PF09579, Sporulation protein YtfJ (Spore_YtfJ)	6.7e-13
mru_0421	MAF_flag10	54..195	PF01973, Protein of unknown function DUF115	7.8e-33
mru_0424	-
mru_0425	Archease	20..156	PF01951, Archease protein family (MTH1598/TM1083)	6.9e-42
mru_0426 (K14415 tRNA-splicing ligase RtcB [EC:6.5.1.3])	RtcB	27..482	PF01139, tRNA-splicing ligase RtcB	1.8e-159
mru_0428	SpoIIM	23..194	PF01944, Stage II sporulation protein M	4.1e-22
mru_0429	-
mru_0431	low
mru_0432	Tocopherol_cycl	113..348	PF14249, Tocopherol cyclase	9.4e-12
mru_0447	-
mru_0448	low
mru_0460	DUF92	14..211	PF01940, Integral membrane protein DUF92	3.5e-51
mru_0470	-
mru_0476	DUF59	8..77	PF01883, Domain of unknown function DUF59	6.9e-18
mru_0480	PK_C	17..166	PF02887, Pyruvate kinase, alpha/beta domain	4e-14
mru_0488	zinc_ribbon_2	3..24	PF13240, zinc-ribbon domain	3e-09
mru_0489	low
mru_0490	DZR	3..26	PF12773, Double zinc ribbon	2.9e-05
mru_0495	DUF998	48..201	PF06197, Protein of unknown function (DUF998)	6.2e-08
mru_0496	DUF1211	5..89	PF06736, Protein of unknown function (DUF1211)	3.6e-19
mru_0497	DUF1211	2..73	PF06736, Protein of unknown function (DUF1211)	2.5e-12
mru_0499	zinc_ribbon_2	3..23	PF13240, zinc-ribbon domain	1.3e-05
mru_0501	-
mru_0502	DUF357	14..78	PF04010, Protein of unknown function (DUF357)	1.1e-16
mru_0509	low
mru_0510	DUF4013	18..183	PF13197, Protein of unknown function (DUF4013)	4.2e-21
mru_0519 (RNA-binding protein; K07580 hypothetical protein)	low
mru_0521 (K08971 putative membrane protein)	TctA	5..401	PF01970, Tripartite tricarboxylate transporter TctA family	1.3e-65
mru_0523	-
mru_0528	DUF3236	3..154	PF11576, Protein of unknown function (DUF3236)	6.3e-70
mru_0529	low
mru_0530	DUF1188	7..135	PF06690, Protein of unknown function (DUF1188)	9e-23
mru_0533	DUF1188	1..142	PF06690, Protein of unknown function (DUF1188)	2.5e-50
mru_0535	low
mru_0538	low
mru_0542	DUF70	70..436	PF01901, Protein of unknown function DUF70	8.4e-109
mru_0543	low
mru_0545	low
mru_0554	low
mru_0555	low
mru_0558	DUF4405	70..117	PF14358, Domain of unknown function (DUF4405)	5.9e-05
mru_0564	DUF89	8..229	PF01937, Protein of unknown function DUF89	2.6e-45
mru_0565	low
mru_0567	low
mru_0570	DUF1211	5..54	PF06736, Protein of unknown function (DUF1211)	3.8e-12
mru_0571	-
mru_0572	DUF3795	4..47	PF12675, Protein of unknown function (DUF3795)	1.9e-06
mru_0573	C_GCAxxG_C_C	15..72	PF09719, Putative redox-active protein (C_GCAxxG_C_C)	1.6e-18
mru_0575	DUF169	10..213	PF02596, Uncharacterised ArCR, COG2043	1.2e-49
mru_0581	DUF3100	49..283	PF11299, Protein of unknown function (DUF3100)	1.1e-82
mru_0587	low
mru_0592	low
mru_0596	UbiA	26..112	PF01040, UbiA prenyltransferase family	3.9e-05
mru_0597	-
mru_0599	NfeD	5..138	PF01957, NfeD-like C-terminal, partner-binding	3.6e-25
mru_0602	-
mru_0604	low
mru_0605	-
mru_0607	Mntp	32..181	PF02659, Putative manganese efflux pump	4.1e-52
mru_0608	DUF91	25..256	PF01939, Protein of unknown function DUF91	2.4e-82
mru_0613	-
mru_0614	low
mru_0619	low
mru_0621	low
mru_0626	low
mru_0629	DUF1611	47..341	PF07755, Protein of unknown function (DUF1611)	7.4e-66
mru_0630	-
mru_0631	low
mru_0632	-
mru_0634	DUF4013	5..165	PF13197, Protein of unknown function (DUF4013)	1e-17
mru_0638	DUF4065	30..134	PF13274, Protein of unknown function (DUF4065)	2.3e-15
mru_0639	-
mru_0640	-
mru_0641	-
mru_0642	DUF3795	5..94	PF12675, Protein of unknown function (DUF3795)	3.6e-16
mru_0643	low
mru_0644	DUF2225	28..165	PF09986, Uncharacterized protein conserved in bacteria (DUF2225)	2.8e-06
mru_0647	DUF552	54..132	PF04472, Protein of unknown function (DUF552)	3.1e-10
mru_0658	zf-ribbon_3	170..193	PF13248, zinc-ribbon domain	2.2e-08
mru_0660	2TM	9..86	PF13239, 2TM domain	8.9e-25
mru_0661	-
mru_0663	DUF3021	5..136	PF11457, Protein of unknown function (DUF3021)	1.3e-23
mru_0671	Class_IIIsignal	18..43	PF04021, Class III signal peptide	6.6e-08
mru_0674	PRC	2..95	PF05239, PRC-barrel domain	1.1e-06
mru_0677	Prok-JAB	25..117	PF14464, Prokaryotic homologs of the JAB domain	5.3e-07
mru_0679	YbjQ_1	9..109	PF01906, Putative heavy-metal-binding	1e-33
mru_0680	-
mru_0682	-
mru_0683	low
mru_0686	DUF3100	2..233	PF11299, Protein of unknown function (DUF3100)	5.2e-85
mru_0689	low
mru_0693	-
mru_0694	-
mru_0706	DUF2149	19..111	PF09919, Uncharacterized conserved protein (DUF2149)	2.9e-23
mru_0716	low
mru_0717	TauE	1..233	PF01925, Sulfite exporter TauE/SafE	5.1e-43
mru_0718	low
mru_0719	YbjQ_1	1..105	PF01906, Putative heavy-metal-binding	7.2e-31
mru_0720	DUF2116	3..61	PF09889, Uncharacterized protein containing a Zn-ribbon (DUF2116)	3.2e-25
mru_0724	-
mru_0725	-
mru_0726	low
mru_0730	low
mru_0731	low
mru_0732	-
mru_0733	-
mru_0736	-
mru_0738	SseB	9..136	PF07179, SseB protein N-terminal domain	3.7e-14
mru_0739	SseB	10..128	PF07179, SseB protein N-terminal domain	5.9e-12
mru_0740	DUF4065	33..127	PF13274, Protein of unknown function (DUF4065)	7.9e-09
mru_0741	zinc_ribbon_2	3..24	PF13240, zinc-ribbon domain	3.6e-07
mru_0742	SseB	35..147	PF07179, SseB protein N-terminal domain	1.9e-11
mru_0743	-
mru_0744	AAA_14	56..191	PF13173, AAA domain	4.9e-26
mru_0745	low
mru_0747	DUF308	6..77	PF03729, Short repeat of unknown function (DUF308)	2.5e-08
mru_0750	-
mru_0751	low
mru_0752	-
mru_0753	DUF2779	296..422	PF11074, Domain of unknown function(DUF2779)	1.3e-40
mru_0754	-
mru_0755	DUF4013	43..209	PF13197, Protein of unknown function (DUF4013)	3.6e-18
mru_0756	-
mru_0757	Bro-N	13..108	PF02498, BRO family, N-terminal domain	7.7e-11
mru_0758	-
mru_0759	low
mru_0760	DUF4870	9..69	PF09685, Domain of unknown function (DUF4870)	2.5e-06
mru_0761	SseB	18..143	PF07179, SseB protein N-terminal domain	1e-14
mru_0762	low
mru_0763	low
mru_0764	DZR	5..58	PF12773, Double zinc ribbon	1.1e-09
mru_0765	-
mru_0766	-
mru_0767	low
mru_0768	DUF1510	3..80	PF07423, Protein of unknown function (DUF1510)	5.6e-05
mru_0769	-
mru_0776	GGACT	189..292	PF06094, Gamma-glutamyl cyclotransferase, AIG2-like	1.3e-24
mru_0780	DZR	3..47	PF12773, Double zinc ribbon	1.5e-08
mru_0781	NIF	48..116	PF03031, NLI interacting factor-like phosphatase	6.9e-05
mru_0782	low
mru_0783	low
mru_0784	low
mru_0785	GGACT	221..323	PF06094, Gamma-glutamyl cyclotransferase, AIG2-like	2.1e-23
mru_0786	low
mru_0787	-
mru_0788	low
mru_0790	zinc_ribbon_2	2..24	PF13240, zinc-ribbon domain	8.2e-09
mru_0791	Ada_Zn_binding	178..225	PF02805, Metal binding domain of Ada	1.2e-07
mru_0793 (K19114 CRISPR-associated protein Csh1)	-
mru_0801	zf-ribbon_3	30..51	PF13248, zinc-ribbon domain	4.4e-05
mru_0802	low
mru_0803	-
mru_0804	-
mru_0805	DUF2085	15..100	PF09858, Predicted membrane protein (DUF2085)	1e-28
mru_0806	AIM24	5..208	PF01987, Mitochondrial biogenesis AIM24	3e-60
mru_0807	low
mru_0809	low
mru_0818	DUF749	2..89	PF05370, Domain of unknown function (DUF749)	1e-37
mru_0819	DUF2096	6..173	PF09869, Uncharacterized protein conserved in archaea (DUF2096)	1.5e-68
mru_0831	Class_IIIsignal	17..40	PF04021, Class III signal peptide	2.7e-05
mru_0832	Class_IIIsignal	26..44	PF04021, Class III signal peptide	7.2e-06
mru_0833	-
mru_0835	VWA	39..177	PF00092, von Willebrand factor type A domain	5.6e-07
mru_0836	low
mru_0838	low
mru_0840 ( K08979 putative membrane protein)	DUF2070	7..597	PF09843, Predicted membrane protein (DUF2070)	6.9e-189
mru_0844	-
mru_0848	-
mru_0850	Methyltrn_RNA_3	6..267	PF02598, Putative RNA methyltransferase	3.1e-56
mru_0877	DUF106	24..200	PF01956, Integral membrane protein DUF106	7e-38
mru_0899	low
mru_0900	low
mru_0901	DUF2085	8..97	PF09858, Predicted membrane protein (DUF2085)	5.2e-32
mru_0902	-
mru_0903	SHOCT	138..165	PF09851, Short C-terminal domain	1e-09
mru_0904	low
mru_0917	low
mru_0918	low
mru_0926	low
mru_0930	zinc_ribbon_2	4..26	PF13240, zinc-ribbon domain	3.3e-07
mru_0931	-
mru_0936	low
mru_0937	low
mru_0939	AAA_33	7..103	PF13671, AAA domain	7.2e-10
mru_0940	low
mru_0942	-
mru_0943	-
mru_0944	low
mru_0945	-
mru_0947	F420_ligase	10..387	PF01996, F420-0:Gamma-glutamyl ligase	1.3e-81
mru_0956	UPF0179	1..139	PF03684, Uncharacterised protein family (UPF0179)	5.9e-44
mru_0960	DUF530	1..524	PF04409, Protein of unknown function (DUF530)	1.1e-230
mru_0961	low
mru_0965	-
mru_0966	-
mru_0967	low
mru_0968	-
mru_0971	Lebercilin	16..92	PF15619, Ciliary protein causing Leber congenital amaurosis disease	6.1e-05
mru_0972	low
mru_0973	-
mru_0975	low
mru_0980	-
mru_0982	-
mru_0983	DUF2080	10..49	PF09853, Putative transposon-encoded protein (DUF2080)	9.3e-09
mru_0984	low
mru_0985	-
mru_0989	low
mru_1000	DUF4012	36..169	PF13196, Protein of unknown function (DUF4012)	2.8e-25
mru_1008	-
mru_1012	DUF4012	36..161	PF13196, Protein of unknown function (DUF4012)	3.9e-14
mru_1013	HI0933_like	5..433	PF03486, HI0933-like protein	4.5e-113
mru_1016	UPF0058	1..87	PF01893, Uncharacterised protein family UPF0058	1.4e-33
mru_1020	RNase_Zc3h12a	7..130	PF11977, Zc3h12a-like Ribonuclease NYN domain	4.8e-18
mru_1021	-
mru_1022	low
mru_1024	low
mru_1027	-
mru_1030	DUF4013	49..183	PF13197, Protein of unknown function (DUF4013)	5.1e-11
mru_1035	low
mru_1043	low
mru_1044	low
mru_1046	-
mru_1052 (transcriptional regulator; K07744 hypothetical protein)	HrcA_DNA-bdg	1..77	PF03444, Winged helix-turn-helix transcription repressor, HrcA DNA-binding	6e-37
mru_1054	low
mru_1059	-
mru_1063	Methyltransf_24	22..125	PF13578, Methyltransferase domain	1.7e-09
mru_1065	Glyphos_transf	310..562	PF04464, CDP-Glycerol:Poly(glycerophosphate) glycerophosphotransferase	3.2e-08
mru_1073	Gly_transf_sug	54..111	PF04488, Glycosyltransferase sugar-binding region containing DXD motif	5.4e-05
mru_1080	DUF2149	1..92	PF09919, Uncharacterized conserved protein (DUF2149)	1.5e-19
mru_1081	DUF2162	13..237	PF09930, Predicted transporter (DUF2162)	1.6e-47
mru_1084	low
mru_1085	-
mru_1088	low
mru_1090	-
mru_1093	low
mru_1094	Zn-ribbon_8	21..48	PF09723, Zinc ribbon domain	9.9e-06
mru_1095	low
mru_1096	DUF116	59..208	PF01976, Protein of unknown function DUF116	3e-48
mru_1097	low
mru_1098	-
mru_1099 (K09140 pre-rRNA-processing protein TSR3)	DUF367	41..167	PF04034, Domain of unknown function (DUF367)	7.3e-48
mru_1101	low
mru_1103	NurA	47..337	PF09376, NurA domain	2.1e-30
mru_1107	-
mru_1108	RNase_H_2	188..348	PF13482, RNase_H superfamily	6.1e-33
mru_1109	-
mru_1113	PDDEXK_1	23..75	PF12705, PD-(D/E)XK nuclease superfamily	5.7e-05
mru_1114	DUF169	16..220	PF02596, Uncharacterised ArCR, COG2043	3e-58
mru_1116 (K07141 molybdenum cofactor cytidylyltransferase [EC:2.7.7.76])	NTP_transf_3	6..134	PF12804, MobA-like NTP transferase domain	4.8e-13
mru_1117	low
mru_1122	low
mru_1123	low
mru_1125 (K08974 putative membrane protein)	DUF368	18..251	PF04018, Domain of unknown function (DUF368)	1.8e-75
mru_1126	low
mru_1131	zinc_ribbon_2	3..21	PF13240, zinc-ribbon domain	1.9e-05
mru_1132	low
mru_1133	DUF955	66..173	PF06114, Domain of unknown function (DUF955)	1.4e-17
mru_1136	low
mru_1137	-
mru_1144	low
mru_1146	low
mru_1147	zinc_ribbon_2	7..25	PF13240, zinc-ribbon domain	4e-05
mru_1149	low
mru_1150	zinc_ribbon_2	716..737	PF13240, zinc-ribbon domain	4.9e-07
mru_1151	-
mru_1152	-
mru_1153	-
mru_1154	low
mru_1155	-
mru_1156	-
mru_1159	DUF955	42..154	PF06114, Domain of unknown function (DUF955)	5.1e-15
mru_1161	-
mru_1163	-
mru_1164	low
mru_1169	low
mru_1171	-
mru_1172	AAA_23	10..95	PF13476, AAA domain	8.6e-14
mru_1173	low
mru_1175	low
mru_1177	-
mru_1185	CSD	329..387	PF00313, 'Cold-shock' DNA-binding domain	1.9e-06
mru_1187	-
mru_1189	low
mru_1190	-
mru_1192	DUF2207	31..531	PF09972, Predicted membrane protein (DUF2207)	9.8e-115
mru_1193	DUF2207	31..230	PF09972, Predicted membrane protein (DUF2207)	3.1e-23
mru_1195	DUF2207	30..529	PF09972, Predicted membrane protein (DUF2207)	4.2e-107
mru_1196	DUF2207	34..521	PF09972, Predicted membrane protein (DUF2207)	1.4e-87
mru_1197	low
mru_1198	low
mru_1199	-
mru_1200	low
mru_1203	-
mru_1204	-
mru_1206	-
mru_1207	PMBR	4..28	PF09373, Pseudomurein-binding repeat	2.2e-06
mru_1209	DUF556	3..230	PF04476, Putative methanogenic enzyme for methanofuran	4.6e-86
mru_1213	DUF2304	2..96	PF10066, Uncharacterized conserved protein (DUF2304)	1.2e-22
mru_1219 (K16927 energy-coupling factor transport system substrate-specific component)	ECF-ribofla_trS	52..207	PF07155, ECF-type riboflavin transporter, S component	1.5e-12
mru_1227	SseB	12..135	PF07179, SseB protein N-terminal domain	9.2e-16
mru_1228	DUF1002	34..260	PF06207, Protein of unknown function (DUF1002)	5.3e-55
mru_1229	-
mru_1230	low
mru_1232	low
mru_1233	low
mru_1235	-
mru_1236	low
mru_1238	low
mru_1239	low
mru_1240	low
mru_1241	low
mru_1242	MazG-like	23..91	PF12643, MazG-like family	8e-06
mru_1243	low
mru_1245	DUF2115	23..176	PF09888, Uncharacterized protein conserved in archaea (DUF2115)	3.5e-51
mru_1265	DUF447	16..203	PF04289, Protein of unknown function (DUF447)	4.3e-38
mru_1279	-
mru_1280	Flavodoxin_4	27..169	PF12682, Flavodoxin	3.2e-24
mru_1287	low
mru_1290	Nuc-transf	2..78	PF10127, Predicted nucleotidyltransferase	3.2e-24
mru_1291	Nuc-transf	17..140	PF10127, Predicted nucleotidyltransferase	2.1e-08
mru_1292	low
mru_1294	low
mru_1296	-
mru_1297	-
mru_1301	low
mru_1302	-
mru_1303	-
mru_1307	low
mru_1309	low
mru_1311	RtcB	12..370	PF01139, tRNA-splicing ligase RtcB	7.5e-86
mru_1317	UPF0029	14..117	PF01205, Uncharacterized protein family UPF0029	1.6e-33
mru_1318	-
mru_1321	low
mru_1322	low
mru_1323	UPF0066	22..126	PF01980, Uncharacterised protein family UPF0066	5.3e-24
mru_1326	-
mru_1330	Imp-YgjV	12..171	PF10688, Bacterial inner membrane protein	6e-28
mru_1331	2TM	8..86	PF13239, 2TM domain	1.2e-23
mru_1335	DUF3800	9..199	PF12686, Protein of unknown function (DUF3800)	2.5e-14
mru_1336	low
mru_1339	low
mru_1343	low
mru_1344	TIR_2	337..431	PF13676, TIR domain	4.2e-12
mru_1346	DUF3194	5..91	PF11419, Protein of unknown function (DUF3194)	7.2e-28
mru_1348 (K09741 KEOPS complex subunit Pcc1)	Pcc1	2..39	PF09341, Transcription factor Pcc1	5.4e-07
mru_1356	-
mru_1361 (exosome subunit)	RNA_binding	4..121	PF01877, RNA binding	9.1e-33
mru_1363	zf-ribbon_3	1..25	PF13248, zinc-ribbon domain	6.1e-06
mru_1364	zinc_ribbon_2	34..54	PF13240, zinc-ribbon domain	3.7e-05
mru_1365	-
mru_1366	HTH_45	111..179	PF14947, Winged helix-turn-helix	8e-08
mru_1371	DUF2193	2..498	PF09959, Uncharacterized protein conserved in archaea (DUF2193)	4.7e-264
mru_1375	PMT_2	74..203	PF13231, Dolichyl-phosphate-mannose-protein mannosyltransferase	1.4e-16
mru_1379	Lysine_decarbox	45..175	PF03641, Possible lysine decarboxylase	2.5e-32
mru_1380	low
mru_1384	DUF3795	11..75	PF12675, Protein of unknown function (DUF3795)	2.8e-11
mru_1385	low
mru_1389	Methyltransf_24	37..151	PF13578, Methyltransferase domain	1.2e-16
mru_1395	-
mru_1415 (K09119 KEOPS complex subunit Cgi121)	CGI-121	46..163	PF08617, Kinase binding protein CGI-121	1e-08
mru_1416	low
mru_1418	DegT_DnrJ_EryC1	32..210	PF01041, DegT/DnrJ/EryC1/StrS aminotransferase family	2.3e-07
mru_1419	DUF650	12..265	PF04894, Archaeal protein of unknown function (DUF650)	5e-81
mru_1421	low
mru_1423	low
mru_1428	low
mru_1436	low
mru_1442	bPH_2	91..167	PF03703, Bacterial PH domain	3.3e-15
mru_1450	DUF356	3..108	PF04009, Protein of unknown function (DUF356)	7.7e-41
mru_1451	low
mru_1452	low
mru_1454	low
mru_1460	low
mru_1462	DUF371	5..134	PF04027, Domain of unknown function (DUF371)	7.5e-52
mru_1463	DUF1848	2..261	PF08902, Domain of unknown function (DUF1848)	1.3e-95
mru_1464	DUF123	28..115	PF01986, Domain of unknown function DUF123	1.8e-30
mru_1469	Rootletin	150..243	PF15035, Ciliary rootlet component, centrosome cohesion	2.5e-06
mru_1474	low
mru_1475	low
mru_1479	DUF359	45..163	PF04019, Protein of unknown function (DUF359)	1.8e-34
mru_1480	DUF4013	49..238	PF13197, Protein of unknown function (DUF4013)	3.2e-31
mru_1483	low
mru_1493	SpoIIM	29..217	PF01944, Stage II sporulation protein M	3.7e-24
mru_1498	-
mru_1503	-
mru_1505	-
mru_1514	Methyltransf_30	175..270	PF05430, S-adenosyl-L-methionine-dependent methyltransferase	3e-21
mru_1515	low
mru_1516	low
mru_1517	low
mru_1518	low
mru_1521	low
mru_1530	-
mru_1531	-
mru_1532	low
mru_1533	low
mru_1535	low
mru_1537	low
mru_1542	DUF4013	59..201	PF13197, Protein of unknown function (DUF4013)	3.7e-21
mru_1550	RDD	4..125	PF06271, RDD family	1.4e-14
mru_1555	DZR	6..97	PF12773, Double zinc ribbon	2.1e-09
mru_1563	DUF2121	1..190	PF09894, Uncharacterized protein conserved in archaea (DUF2121)	9.1e-75
mru_1565	low
mru_1572	low
mru_1579	DUF1810	2..133	PF08837, Protein of unknown function (DUF1810)	5.2e-53
mru_1582	-
mru_1585	-
mru_1587	low
mru_1588	AstE_AspA	365..429	PF04952, Succinylglutamate desuccinylase / Aspartoacylase family	1.6e-08
mru_1589	UPF0047	19..136	PF01894, Uncharacterised protein family UPF0047	2.8e-35
mru_1590	zf-ribbon_3	1..25	PF13248, zinc-ribbon domain	2.5e-07
mru_1591	low
mru_1592	-
mru_1594	low
mru_1595	low
mru_1596	low
mru_1597	EamA	5..137	PF00892, EamA-like transporter family	1.2e-21
mru_1598	low
mru_1599	-
mru_1601	-
mru_1605	Phosphodiest	153..505	PF01663, Type I phosphodiesterase / nucleotide pyrophosphatase	3.9e-09
mru_1606	low
mru_1607	-
mru_1621	DUF1894	2..96	PF08979, Domain of unknown function (DUF1894)	3.2e-32
mru_1622	DUF1890	4..145	PF09001, Domain of unknown function (DUF1890)	1.6e-52
mru_1624	low
mru_1625	low
mru_1626	DUF4065	33..131	PF13274, Protein of unknown function (DUF4065)	2.4e-08
mru_1631	DUF354	1..337	PF04007, Protein of unknown function (DUF354)	3e-156
mru_1635	-
mru_1636	-
mru_1641	low
mru_1642	-
mru_1644	-
mru_1646	DUF955	196..269	PF06114, Domain of unknown function (DUF955)	5.2e-08
mru_1652	-
mru_1653	zinc_ribbon_2	6..27	PF13240, zinc-ribbon domain	1.6e-08
mru_1654	DUF1211	76..165	PF06736, Protein of unknown function (DUF1211)	4.1e-16
mru_1655	low
mru_1656	-
mru_1657	low
mru_1660	DUF447	16..202	PF04289, Protein of unknown function (DUF447)	2e-39
mru_1663	low
mru_1664	-
mru_1665	low
mru_1666	-
mru_1668	DnaJ	119..159	PF00226, DnaJ domain	2.2e-05
mru_1682	DUF2098	11..100	PF09871, Uncharacterized protein conserved in archaea (DUF2098)	6.5e-24
mru_1683	PRC	3..70	PF05239, PRC-barrel domain	4.1e-08
mru_1688	low
mru_1692	low
mru_1693	DUF46	12..191	PF01864, Putative integral membrane protein DUF46	9.1e-61
mru_1694	-
mru_1696	ATP-grasp_3	194..334	PF02655, ATP-grasp domain	5.8e-37
mru_1699	DUF447	29..214	PF04289, Protein of unknown function (DUF447)	2e-35
mru_1700	DUF2124	8..148	PF09897, Uncharacterized protein conserved in archaea (DUF2124)	7.6e-54
mru_1724	EamA	6..141	PF00892, EamA-like transporter family	3.4e-08
mru_1728 (AMMECR1 domain-containing protein; K09141 hypothetical protein)	AMMECR1	12..184	PF01871, AMMECR1	5.1e-49
mru_1734	DUF447	16..172	PF04289, Protein of unknown function (DUF447)	8.9e-34
mru_1737	Saccharop_dh_N	4..102	PF04455, LOR/SDH bifunctional enzyme conserved region	6.8e-35
mru_1740	-
mru_1749	DUF169	5..250	PF02596, Uncharacterised ArCR, COG2043	3.3e-35
mru_1752	low
mru_1753	-
mru_1754	-
mru_1763	low
mru_1779	low
mru_1780	DUF2117	74..365	PF09890, Uncharacterized protein conserved in archaea (DUF2117)	2.3e-61
mru_1781	-
mru_1784	PRC	4..73	PF05239, PRC-barrel domain	5.9e-10
mru_1785	-
mru_1790	low
mru_1793	low
mru_1794	-
mru_1795	low
mru_1796	zinc_ribbon_2	4..27	PF13240, zinc-ribbon domain	7.1e-10
mru_1797	low
mru_1799	-
mru_1801	UPF0146	16..136	PF03686, Uncharacterised protein family (UPF0146)	3.8e-37
mru_1803	-
mru_1811	low
mru_1830	-
mru_1831	DHNA	12..119	PF04038, Dihydroneopterin aldolase	5.3e-42
mru_1835	low
mru_1837	DUF217	4..61	PF02697, Uncharacterized ACR, COG1753	7.5e-07
mru_1843	low
mru_1849	DUF134	2..91	PF02001, Protein of unknown function DUF134	1.6e-25
mru_1857	DUF2284	28..182	PF10050, Predicted metal-binding protein (DUF2284)	2.8e-42
mru_1858	low
mru_1859	-
mru_1862	Trns_repr_metal	3..80	PF02583, Metal-sensitive transcriptional repressor	2.7e-23
mru_1863	-
mru_1867	DUF3781	4..74	PF12636, Protein of unknown function (DUF3781)	6.3e-31
mru_1872	-
mru_1877	low
mru_1882	low
mru_1884	PMT_2	80..223	PF13231, Dolichyl-phosphate-mannose-protein mannosyltransferase	5.4e-16
mru_1886	Glyco_trans_1_4	300..429	PF13692, Glycosyl transferases group 1	9.7e-09
mru_1889	-
mru_1890	DUF111	5..407	PF01969, Protein of unknown function DUF111	4.9e-116
mru_1893 (K07254 tRNA (cytidine56-2'-O)-methyltransferase [EC:2.1.1.206])	Trm56	55..172	PF01994, tRNA ribose 2'-O-methyltransferase, aTrm56	1.7e-48
mru_1894	DUF763	5..335	PF05559, Protein of unknown function (DUF763)	5.3e-132
mru_1899	low
mru_1900	low
mru_1902	HIGH_NTase1_ass	159..366	PF16581, Cytidyltransferase-related C-terminal region	9.1e-92
mru_1903	-
mru_1909	PIN	4..132	PF01850, PIN domain	1e-11
mru_1910	low
mru_1930	-
mru_1932	DUF853	12..553	PF05872, Bacterial protein of unknown function (DUF853)	3.2e-209
mru_1933	low
mru_1936	Flavodoxin_4	3..145	PF12682, Flavodoxin	2.7e-17
mru_1937	LtrA	7..340	PF06772, Bacterial low temperature requirement A protein (LtrA)	5.1e-47
mru_1938	ArsC	6..113	PF03960, ArsC family	1.2e-27
mru_1942	-
mru_1943	DUF955	50..154	PF06114, Domain of unknown function (DUF955)	2.7e-15
mru_1946	DUF308	2..62	PF03729, Short repeat of unknown function (DUF308)	5.6e-05
mru_1948	low
mru_1951	DUF1922	2..68	PF09082, Domain of unknown function (DUF1922)	1.1e-35
mru_1954	-
mru_1955	low
mru_1957	Thiamine_BP	2..87	PF01910, Thiamine-binding protein	3.2e-28
mru_1963	Zn_ribbon_2	12..90	PF12674, Putative zinc ribbon domain	2.1e-31
mru_1964	Glyco_trans_1_3	231..356	PF13528, Glycosyl transferase family 1	3.8e-07
mru_1966	low
mru_1967	DUF1768	11..140	PF08719, Domain of unknown function (DUF1768)	2.8e-34
mru_1970	low
mru_1972	low
mru_1973	DUF2120	7..141	PF09893, Uncharacterized protein conserved in archaea (DUF2120)	2.8e-50
mru_1981	-
mru_1984	UPF0118	2..303	PF01594, Domain of unknown function DUF20	7.6e-50
mru_1990	low
mru_1991	low
mru_1995	-
mru_1997 (K07464 CRISPR-associated exonuclease Cas4 [EC:3.1.12.1])	Cas_Cas4	187..309	PF01930, Domain of unknown function DUF83	6.6e-12
mru_2015 (K07038 inner membrane protein)	YdjM	22..135	PF04307, LexA-binding, inner membrane-associated putative hydrolase	2.3e-09
mru_2016	AstE_AspA	58..119	PF04952, Succinylglutamate desuccinylase / Aspartoacylase family	4.8e-14
mru_2023	LPG_synthase_TM	11..320	PF03706, Lysylphosphatidylglycerol synthase TM region	9.6e-52
mru_2035	low
mru_2044	DUF2149	19..111	PF09919, Uncharacterized conserved protein (DUF2149)	4.2e-23
mru_2046	DUF2162	13..235	PF09930, Predicted transporter (DUF2162)	5.7e-67
mru_2050	DUF2149	18..111	PF09919, Uncharacterized conserved protein (DUF2149)	3.1e-23
mru_2056	low
mru_2057	low
mru_2060	low
mru_2065	-
mru_2066	low
mru_2067	low
mru_2069	DUF2115	13..156	PF09888, Uncharacterized protein conserved in archaea (DUF2115)	1.7e-17
mru_2071	-
mru_2072	low
mru_2073	-
mru_2085	-
mru_2093	low
mru_2094	low
mru_2095 (aconitase (EC:4.2.1.3); K09123 hypothetical protein)	DUF521	1..408	PF04412, Protein of unknown function (DUF521)	1.3e-158
mru_2103	low
mru_2114	low
mru_2120	Cupin_2	37..92	PF07883, Cupin domain	3.7e-09
mru_2123	low
mru_2124	-
mru_2125	-
mru_2130	Cons_hypoth698	11..325	PF03601, Conserved hypothetical protein 698	2.7e-82
mru_2132	Zn_ribbon_2	3..83	PF12674, Putative zinc ribbon domain	2.9e-27
mru_2133	TMF_DNA_bd	146..204	PF12329, TATA element modulatory factor 1 DNA binding	5.1e-05
mru_2141	low
mru_2143	low
mru_2144	low
mru_2145	low
mru_2146	DUF70	13..379	PF01901, Protein of unknown function DUF70	2.7e-119
mru_2149	low
mru_2150	-
mru_2153	low
mru_2154	low
mru_2156	DUF63	18..263	PF01889, Membrane protein of unknown function DUF63	1.4e-62
mru_2158	DUF1786	57..322	PF08735, Putative pyruvate format-lyase activating enzyme (DUF1786)	1.1e-87
mru_2161	low
mru_2171	-
mru_2172	DZR	4..26	PF12773, Double zinc ribbon	8.6e-06
mru_2173	zinc_ribbon_2	3..24	PF13240, zinc-ribbon domain	1.7e-07
mru_2180	Acyl_transf_3	7..333	PF01757, Acyltransferase family	2.3e-23
mru_2184	Acyl_transf_3	2..196	PF01757, Acyltransferase family	8.2e-08
mru_2185	Acyl_transf_3	11..87	PF01757, Acyltransferase family	2.7e-09
mru_2194	SDH_sah	7..183	PF01972, Serine dehydrogenase proteinase	2.2e-21
mru_2195	-
mru_2196	Peptidase_C69	30..101	PF03577, Peptidase family C69	3.3e-10
mru_2201	OB_aCoA_assoc	49..111	PF01796, DUF35 OB-fold domain, acyl-CoA-associated	7.6e-20
mru_2202	-
mru_2203	low
mru_2204	-
mru_2205	PIN	2..123	PF01850, PIN domain	3.2e-15
mru_2211	-
mru_2214	UPF0066	20..131	PF01980, Uncharacterised protein family UPF0066	1.9e-35
mru_2215	UPF0147	3..82	PF03685, Uncharacterised protein family (UPF0147)	1.9e-34
mru_2216	HIRAN	20..65	PF08797, HIRAN domain	2.2e-05
mru_2217	-
mru_2219	DUF2299	8..142	PF10061, Uncharacterized conserved protein (DUF2299)	2.4e-44

## Sheet: Conserved motif
Accession	Locus tag	Pfam ID	Motif position	Motif description	i-evalue
ADC45869.1	mru_0017	TIR_2	49..146	PF13676, TIR domain	1.8e-19
ADC45870.1	mru_0018	TIR_2	5..101	PF13676, TIR domain	1.3e-12
ADC45873.1	mru_0021	OmdA	114..171	PF13376, Bacteriocin-protection, YdeI or OmpD-Associated	1e-10
ADC45887.1	mru_0035	zinc_ribbon_2	3..26	PF13240, zinc-ribbon domain	3.9e-07
ADC45893.1	mru_0041	SAP	3..32	PF02037, SAP domain	1e-08
ADC45901.1	mru_0049	Phage_holin_4_2	17..117	PF04020, Mycobacterial 4 TMS phage holin, superfamily IV	3.6e-06
ADC45909.1	mru_0057	Phage_Mu_F	282..396	PF04233, Phage Mu protein F like protein	5.9e-11
ADC45910.1	mru_0058	Peptidase_S78_2	4..110	PF14550, Putative phage serine protease XkdF	4.3e-11
ADC45926.1	mru_0074	Bro-N	14..111	PF02498, BRO family, N-terminal domain	1.1e-05
ADC45930.1	mru_0078	Virulence_RhuM	14..265	PF13310, Virulence protein RhuM family	8.1e-109
ADC45932.1	mru_0080	AAA_16	121..271	PF13191, AAA ATPase domain	4.7e-10
ADC45952.1	mru_0100	PS_pyruv_trans	99..249	PF04230, Polysaccharide pyruvyl transferase	1.3e-12
ADC46008.1	mru_0156	SAP	29..57	PF02037, SAP domain	1.8e-07
ADC46038.1	mru_0186	GGGtGRT	4..330	PF14057, GGGtGRT protein	2.4e-198
ADC46076.1	mru_0224	Phage_holin_4_2	2..89	PF04020, Mycobacterial 4 TMS phage holin, superfamily IV	1.2e-07
ADC46129.1	mru_0277	zinc_ribbon_2	6..28	PF13240, zinc-ribbon domain	2.1e-09
ADC46135.1	mru_0283	Vut_1	50..208	PF02592, Putative vitamin uptake transporter	1.2e-43
ADC46140.1	mru_0288	Phage_Mu_F	149..267	PF04233, Phage Mu protein F like protein	1.4e-09
ADC46159.1	mru_0307	Peptidase_S78_2	4..132	PF14550, Putative phage serine protease XkdF	1.3e-32
ADC46163.1	mru_0311	HK97-gp10_like	12..76	PF04883, Bacteriophage HK97-gp10, putative tail-component	1.2e-10
ADC46165.1	mru_0313	CarboxypepD_reg	343..418	PF13620, Carboxypeptidase regulatory-like domain	2.2e-09
ADC46213.1	mru_0361	TauE	11..264	PF01925, Sulfite exporter TauE/SafE	1.3e-41
ADC46219.1	mru_0367	Virulence_RhuM	89..328	PF13310, Virulence protein RhuM family	7.5e-101
ADC46224.1	mru_0372	TauE	11..264	PF01925, Sulfite exporter TauE/SafE	1.3e-41
ADC46228.1	mru_0376	Phage_holin_4_2	17..117	PF04020, Mycobacterial 4 TMS phage holin, superfamily IV	1.3e-12
ADC46264.1	mru_0413	Spore_YtfJ	28..102	PF09579, Sporulation protein YtfJ (Spore_YtfJ)	6.7e-13
ADC46272.1	mru_0421	MAF_flag10	54..195	PF01973, Protein of unknown function DUF115	7.8e-33
ADC46279.1	mru_0428	SpoIIM	23..194	PF01944, Stage II sporulation protein M	4.1e-22
ADC46283.1	mru_0432	Tocopherol_cycl	113..348	PF14249, Tocopherol cyclase	9.4e-12
ADC46311.1	mru_0460	DUF92	14..211	PF01940, Integral membrane protein DUF92	3.5e-51
ADC46339.1	mru_0488	zinc_ribbon_2	3..24	PF13240, zinc-ribbon domain	3e-09
ADC46341.1	mru_0490	DZR	3..26	PF12773, Double zinc ribbon	2.9e-05
ADC46424.1	mru_0573	C_GCAxxG_C_C	15..72	PF09719, Putative redox-active protein (C_GCAxxG_C_C)	1.6e-18
ADC46426.1	mru_0575	DUF169	10..213	PF02596, Uncharacterised ArCR, COG2043	1.2e-49
ADC46447.1	mru_0596	UbiA	26..112	PF01040, UbiA prenyltransferase family	3.9e-05
ADC46458.1	mru_0607	Mntp	32..181	PF02659, Putative manganese efflux pump	4.1e-52
ADC46509.1	mru_0658	zf-ribbon_3	170..193	PF13248, zinc-ribbon domain	2.2e-08
ADC46511.1	mru_0660	2TM	9..86	PF13239, 2TM domain	8.9e-25
ADC46522.1	mru_0671	Class_IIIsignal	18..43	PF04021, Class III signal peptide	6.6e-08
ADC46525.1	mru_0674	PRC	2..95	PF05239, PRC-barrel domain	1.1e-06
ADC46528.1	mru_0677	Prok-JAB	25..117	PF14464, Prokaryotic homologs of the JAB domain	5.3e-07
ADC46530.1	mru_0679	YbjQ_1	9..109	PF01906, Putative heavy-metal-binding	1e-33
ADC46568.1	mru_0717	TauE	1..233	PF01925, Sulfite exporter TauE/SafE	5.1e-43
ADC46589.1	mru_0738	SseB	9..136	PF07179, SseB protein N-terminal domain	3.7e-14
ADC46590.1	mru_0739	SseB	10..128	PF07179, SseB protein N-terminal domain	5.9e-12
ADC46592.1	mru_0741	zinc_ribbon_2	3..24	PF13240, zinc-ribbon domain	3.6e-07
ADC46593.1	mru_0742	SseB	35..147	PF07179, SseB protein N-terminal domain	1.9e-11
ADC46595.1	mru_0744	AAA_14	56..191	PF13173, AAA domain	4.9e-26
ADC46608.1	mru_0757	Bro-N	13..108	PF02498, BRO family, N-terminal domain	7.7e-11
ADC46612.1	mru_0761	SseB	18..143	PF07179, SseB protein N-terminal domain	1e-14
ADC46615.1	mru_0764	DZR	5..58	PF12773, Double zinc ribbon	1.1e-09
ADC46627.1	mru_0776	GGACT	189..292	PF06094, Gamma-glutamyl cyclotransferase, AIG2-like	1.3e-24
ADC46631.1	mru_0780	DZR	3..47	PF12773, Double zinc ribbon	1.5e-08
ADC46632.1	mru_0781	NIF	48..116	PF03031, NLI interacting factor-like phosphatase	6.9e-05
ADC46636.1	mru_0785	GGACT	221..323	PF06094, Gamma-glutamyl cyclotransferase, AIG2-like	2.1e-23
ADC46641.1	mru_0790	zinc_ribbon_2	2..24	PF13240, zinc-ribbon domain	8.2e-09
ADC46642.1	mru_0791	Ada_Zn_binding	178..225	PF02805, Metal binding domain of Ada	1.2e-07
ADC46652.1	mru_0801	zf-ribbon_3	30..51	PF13248, zinc-ribbon domain	4.4e-05
ADC46656.1	mru_0805	DUF2085	15..100	PF09858, Predicted membrane protein (DUF2085)	1e-28
ADC46657.1	mru_0806	AIM24	5..208	PF01987, Mitochondrial biogenesis AIM24	3e-60
ADC46682.1	mru_0831	Class_IIIsignal	17..40	PF04021, Class III signal peptide	2.7e-05
ADC46683.1	mru_0832	Class_IIIsignal	26..44	PF04021, Class III signal peptide	7.2e-06
ADC46686.1	mru_0835	VWA	39..177	PF00092, von Willebrand factor type A domain	5.6e-07
ADC46728.1	mru_0877	DUF106	24..200	PF01956, Integral membrane protein DUF106	7e-38
ADC46752.1	mru_0901	DUF2085	8..97	PF09858, Predicted membrane protein (DUF2085)	5.2e-32
ADC46754.1	mru_0903	SHOCT	138..165	PF09851, Short C-terminal domain	1e-09
ADC46781.1	mru_0930	zinc_ribbon_2	4..26	PF13240, zinc-ribbon domain	3.3e-07
ADC46790.1	mru_0939	AAA_33	7..103	PF13671, AAA domain	7.2e-10
ADC46798.1	mru_0947	F420_ligase	10..387	PF01996, F420-0:Gamma-glutamyl ligase	1.3e-81
ADC46822.1	mru_0971	Lebercilin	16..92	PF15619, Ciliary protein causing Leber congenital amaurosis disease	6.1e-05
ADC46834.1	mru_0983	DUF2080	10..49	PF09853, Putative transposon-encoded protein (DUF2080)	9.3e-09
ADC46864.1	mru_1013	HI0933_like	5..433	PF03486, HI0933-like protein	4.5e-113
ADC46871.1	mru_1020	RNase_Zc3h12a	7..130	PF11977, Zc3h12a-like Ribonuclease NYN domain	4.8e-18
ADC46903.1	mru_1052 (transcriptional regulator; K07744 hypothetical protein)	HrcA_DNA-bdg	1..77	PF03444, Winged helix-turn-helix transcription repressor, HrcA DNA-binding	6e-37
ADC46914.1	mru_1063	Methyltransf_24	22..125	PF13578, Methyltransferase domain	1.7e-09
ADC46916.1	mru_1065	Glyphos_transf	310..562	PF04464, CDP-Glycerol:Poly(glycerophosphate) glycerophosphotransferase	3.2e-08
ADC46924.1	mru_1073	Gly_transf_sug	54..111	PF04488, Glycosyltransferase sugar-binding region containing DXD motif	5.4e-05
ADC46932.1	mru_1081	DUF2162	13..237	PF09930, Predicted transporter (DUF2162)	1.6e-47
ADC46945.1	mru_1094	Zn-ribbon_8	21..48	PF09723, Zinc ribbon domain	9.9e-06
ADC46954.1	mru_1103	NurA	47..337	PF09376, NurA domain	2.1e-30
ADC46959.1	mru_1108	RNase_H_2	188..348	PF13482, RNase_H superfamily	6.1e-33
ADC46963.1	mru_1113	PDDEXK_1	23..75	PF12705, PD-(D/E)XK nuclease superfamily	5.7e-05
ADC46964.1	mru_1114	DUF169	16..220	PF02596, Uncharacterised ArCR, COG2043	3e-58
ADC46981.1	mru_1131	zinc_ribbon_2	3..21	PF13240, zinc-ribbon domain	1.9e-05
ADC46997.1	mru_1147	zinc_ribbon_2	7..25	PF13240, zinc-ribbon domain	4e-05
ADC47000.1	mru_1150	zinc_ribbon_2	716..737	PF13240, zinc-ribbon domain	4.9e-07
ADC47022.1	mru_1172	AAA_23	10..95	PF13476, AAA domain	8.6e-14
ADC47035.1	mru_1185	CSD	329..387	PF00313, 'Cold-shock' DNA-binding domain	1.9e-06
ADC47042.1	mru_1192	DUF2207	31..531	PF09972, Predicted membrane protein (DUF2207)	9.8e-115
ADC47043.1	mru_1193	DUF2207	31..230	PF09972, Predicted membrane protein (DUF2207)	3.1e-23
ADC47045.1	mru_1195	DUF2207	30..529	PF09972, Predicted membrane protein (DUF2207)	4.2e-107
ADC47046.1	mru_1196	DUF2207	34..521	PF09972, Predicted membrane protein (DUF2207)	1.4e-87
ADC47057.1	mru_1207	PMBR	4..28	PF09373, Pseudomurein-binding repeat	2.2e-06
ADC47059.1	mru_1209	DUF556	3..230	PF04476, Putative methanogenic enzyme for methanofuran	4.6e-86
ADC47130.1	mru_1280	Flavodoxin_4	27..169	PF12682, Flavodoxin	3.2e-24
ADC47140.1	mru_1290	Nuc-transf	2..78	PF10127, Predicted nucleotidyltransferase	3.2e-24
ADC47141.1	mru_1291	Nuc-transf	17..140	PF10127, Predicted nucleotidyltransferase	2.1e-08
ADC47161.1	mru_1311	RtcB	12..370	PF01139, tRNA-splicing ligase RtcB	7.5e-86
ADC47180.1	mru_1330	Imp-YgjV	12..171	PF10688, Bacterial inner membrane protein	6e-28
ADC47181.1	mru_1331	2TM	8..86	PF13239, 2TM domain	1.2e-23
ADC47194.1	mru_1344	TIR_2	337..431	PF13676, TIR domain	4.2e-12
ADC47214.1	mru_1364	zinc_ribbon_2	34..54	PF13240, zinc-ribbon domain	3.7e-05
ADC47216.1	mru_1366	HTH_45	111..179	PF14947, Winged helix-turn-helix	8e-08
ADC47225.1	mru_1375	PMT_2	74..203	PF13231, Dolichyl-phosphate-mannose-protein mannosyltransferase	1.4e-16
ADC47229.1	mru_1379	Lysine_decarbox	45..175	PF03641, Possible lysine decarboxylase	2.5e-32
ADC47239.1	mru_1389	Methyltransf_24	37..151	PF13578, Methyltransferase domain	1.2e-16
ADC47268.1	mru_1418	DegT_DnrJ_EryC1	32..210	PF01041, DegT/DnrJ/EryC1/StrS aminotransferase family	2.3e-07
ADC47292.1	mru_1442	bPH_2	91..167	PF03703, Bacterial PH domain	3.3e-15
ADC47319.1	mru_1469	Rootletin	150..243	PF15035, Ciliary rootlet component, centrosome cohesion	2.5e-06
ADC47343.1	mru_1493	SpoIIM	29..217	PF01944, Stage II sporulation protein M	3.7e-24
ADC47364.1	mru_1514	Methyltransf_30	175..270	PF05430, S-adenosyl-L-methionine-dependent methyltransferase	3e-21
ADC47400.1	mru_1550	RDD	4..125	PF06271, RDD family	1.4e-14
ADC47405.1	mru_1555	DZR	6..97	PF12773, Double zinc ribbon	2.1e-09
ADC47438.1	mru_1588	AstE_AspA	365..429	PF04952, Succinylglutamate desuccinylase / Aspartoacylase family	1.6e-08
ADC47440.1	mru_1590	zf-ribbon_3	1..25	PF13248, zinc-ribbon domain	2.5e-07
ADC47447.1	mru_1597	EamA	5..137	PF00892, EamA-like transporter family	1.2e-21
ADC47455.1	mru_1605	Phosphodiest	153..505	PF01663, Type I phosphodiesterase / nucleotide pyrophosphatase	3.9e-09
ADC47503.1	mru_1653	zinc_ribbon_2	6..27	PF13240, zinc-ribbon domain	1.6e-08
ADC47518.1	mru_1668	DnaJ	119..159	PF00226, DnaJ domain	2.2e-05
ADC47533.1	mru_1683	PRC	3..70	PF05239, PRC-barrel domain	4.1e-08
ADC47543.1	mru_1693	DUF46	12..191	PF01864, Putative integral membrane protein DUF46	9.1e-61
ADC47546.1	mru_1696	ATP-grasp_3	194..334	PF02655, ATP-grasp domain	5.8e-37
ADC47574.1	mru_1724	EamA	6..141	PF00892, EamA-like transporter family	3.4e-08
ADC47578.1	mru_1728 (AMMECR1 domain-containing protein; K09141 hypothetical protein)	AMMECR1	12..184	PF01871, AMMECR1	5.1e-49
ADC47599.1	mru_1749	DUF169	5..250	PF02596, Uncharacterised ArCR, COG2043	3.3e-35
ADC47646.1	mru_1796	zinc_ribbon_2	4..27	PF13240, zinc-ribbon domain	7.1e-10
ADC47687.1	mru_1837	DUF217	4..61	PF02697, Uncharacterized ACR, COG1753	7.5e-07
ADC47707.1	mru_1857	DUF2284	28..182	PF10050, Predicted metal-binding protein (DUF2284)	2.8e-42
ADC47734.1	mru_1884	PMT_2	80..223	PF13231, Dolichyl-phosphate-mannose-protein mannosyltransferase	5.4e-16
ADC47736.1	mru_1886	Glyco_trans_1_4	300..429	PF13692, Glycosyl transferases group 1	9.7e-09
ADC47759.1	mru_1909	PIN	4..132	PF01850, PIN domain	1e-11
ADC47786.1	mru_1936	Flavodoxin_4	3..145	PF12682, Flavodoxin	2.7e-17
ADC47787.1	mru_1937	LtrA	7..340	PF06772, Bacterial low temperature requirement A protein (LtrA)	5.1e-47
ADC47813.1	mru_1963	Zn_ribbon_2	12..90	PF12674, Putative zinc ribbon domain	2.1e-31
ADC47814.1	mru_1964	Glyco_trans_1_3	231..356	PF13528, Glycosyl transferase family 1	3.8e-07
ADC47866.1	mru_2016	AstE_AspA	58..119	PF04952, Succinylglutamate desuccinylase / Aspartoacylase family	4.8e-14
ADC47873.1	mru_2023	LPG_synthase_TM	11..320	PF03706, Lysylphosphatidylglycerol synthase TM region	9.6e-52
ADC47970.1	mru_2120	Cupin_2	37..92	PF07883, Cupin domain	3.7e-09
ADC47980.1	mru_2130	Cons_hypoth698	11..325	PF03601, Conserved hypothetical protein 698	2.7e-82
ADC47982.1	mru_2132	Zn_ribbon_2	3..83	PF12674, Putative zinc ribbon domain	2.9e-27
ADC47983.1	mru_2133	TMF_DNA_bd	146..204	PF12329, TATA element modulatory factor 1 DNA binding	5.1e-05
ADC48006.1	mru_2156	DUF63	18..263	PF01889, Membrane protein of unknown function DUF63	1.4e-62
ADC48008.1	mru_2158	DUF1786	57..322	PF08735, Putative pyruvate format-lyase activating enzyme (DUF1786)	1.1e-87
ADC48022.1	mru_2172	DZR	4..26	PF12773, Double zinc ribbon	8.6e-06
ADC48023.1	mru_2173	zinc_ribbon_2	3..24	PF13240, zinc-ribbon domain	1.7e-07
ADC48030.1	mru_2180	Acyl_transf_3	7..333	PF01757, Acyltransferase family	2.3e-23
ADC48034.1	mru_2184	Acyl_transf_3	2..196	PF01757, Acyltransferase family	8.2e-08
ADC48035.1	mru_2185	Acyl_transf_3	11..87	PF01757, Acyltransferase family	2.7e-09
ADC48044.1	mru_2194	SDH_sah	7..183	PF01972, Serine dehydrogenase proteinase	2.2e-21
ADC48046.1	mru_2196	Peptidase_C69	30..101	PF03577, Peptidase family C69	3.3e-10
ADC48051.1	mru_2201	OB_aCoA_assoc	49..111	PF01796, DUF35 OB-fold domain, acyl-CoA-associated	7.6e-20
ADC48055.1	mru_2205	PIN	2..123	PF01850, PIN domain	3.2e-15
ADC48066.1	mru_2216	HIRAN	20..65	PF08797, HIRAN domain	2.2e-05
ADC46031.1	mru_0179	PAC2	19..235	PF09754, PAC2 family	7.1e-51
ADC46276.1​	mru_0425	Archease	20..156	PF01951, Archease protein family (MTH1598/TM1083)	6.9e-42
ADC46277.1​	mru_0426 (K14415 tRNA-splicing ligase RtcB [EC:6.5.1.3])	RtcB	27..482	PF01139, tRNA-splicing ligase RtcB	1.8e-159
ADC46331.1​	mru_0480	PK_C	17..166	PF02887, Pyruvate kinase, alpha/beta domain	4e-14
ADC46350.1	mru_0499	zinc_ribbon_2	3..23	PF13240, zinc-ribbon domain	1.3e-05
ADC46450.1	mru_0599	NfeD	5..138	PF01957, NfeD-like C-terminal, partner-binding	3.6e-25
ADC46570.1	mru_0719	YbjQ_1	1..105	PF01906, Putative heavy-metal-binding	7.2e-31
ADC46701.1	mru_0850	Methyltrn_RNA_3	6..267	PF02598, Putative RNA methyltransferase	3.1e-56
ADC47077.1	mru_1227	SseB	12..135	PF07179, SseB protein N-terminal domain	9.2e-16
ADC47092.1	mru_1242	MazG-like	23..91	PF12643, MazG-like family	8e-06
ADC47213.1	mru_1363	zf-ribbon_3	1..25	PF13248, zinc-ribbon domain	6.1e-06
ADC47587.1	mru_1737	Saccharop_dh_N	4..102	PF04455, LOR/SDH bifunctional enzyme conserved region	6.8e-35
ADC47634.1	mru_1784	PRC	4..73	PF05239, PRC-barrel domain	5.9e-10
ADC47681.1	mru_1831	DHNA	12..119	PF04038, Dihydroneopterin aldolase	5.3e-42
ADC47712.1	mru_1862	Trns_repr_metal	3..80	PF02583, Metal-sensitive transcriptional repressor	2.7e-23
ADC47752.1​	mru_1902	HIGH_NTase1_ass	159..366	PF16581, Cytidyltransferase-related C-terminal region	9.1e-92
ADC47788.1	mru_1938	ArsC	6..113	PF03960, ArsC family	1.2e-27
ADC47807.1	mru_1957	Thiamine_BP	2..87	PF01910, Thiamine-binding protein	3.2e-28
ADC45899.1	mru_0047	DUF389	72..209	PF04087, Integral membrane proteins	1.9e-38
ADC45914.1	mru_0062	DUF3578	12..167	PF12102, 5-methylcytosine-specific restriction enzyme B (PMID: 7781618)	1.7e-20
ADC45915.1	mru_0063	DUF2357	115..366	PF09823, PD-(D/E)XK nuclease superfamily (PMID: 17584917)	3.9e-39
ADC45986.1	mru_0134	DUF45	22..229	PF01863, Zinc proteases	2.7e-52
ADC46054.1	mru_0202	DUF126	23..102	PF01989, Archaebacterial proteins	2.4e-38
ADC46075.1	mru_0223	DUF1624	16..233	PF07786, Bacterial and archaeal hypothetical proteins	1.5e-15
ADC46198.1	mru_0346	DUF2097	3..92	PF09870, Hypothetical prokaryotic proteins	1.2e-30
ADC46199.1	mru_0347	DUF2097	4..93	PF09870,Hypothetical prokaryotic proteins	1.1e-31
ADC46230.1	mru_0378	DUF308	6..69	PF03729, Short repeats membrane proteins (PMID: 12625841)	8.4e-07
ADC46233.1	mru_0381	DUF2119	11..215	PF09892, Hypothetical archaeal proteins	4.6e-73
ADC46327.1	mru_0476	DUF59	8..77	PF01883, PhaH which hydroxylates phenylacetic acid to 2-hydroxyphenylacetic acid (PMID: 9600981).	6.9e-18
ADC46347.1	mru_0496	DUF1211	5..89	PF06736, Integral membrane proteins.	3.6e-19
ADC46348.1	mru_0497	DUF1211	2..73	PF06736, Integral membrane proteins.	2.5e-12
ADC46379.1	mru_0528	DUF3236	3..154	PF11576,This family of proteins with unknown function appears to be restricted to Methanobacteria.	6.3e-70
ADC46381.1	mru_0530	DUF1188	7..135	PF06690, Archaeal proteins	9e-23
ADC46393.1	mru_0542	DUF70	70..436	PF01901, Transmembrane proteins	8.4e-109
ADC46421.1	mru_0570	DUF1211	5..54	PF06736, Integral membrane proteins	3.8e-12
ADC46423.1	mru_0572	DUF3795	4..47	PF12675, zinc binding proteins	1.9e-06
ADC46432.1	mru_0581	DUF3100	49..283	PF11299, Membrane proteins	1.1e-82
ADC46493.1	mru_0642	DUF3795	5..94	PF12675, zinc binding	3.6e-16
ADC46498.1	mru_0647	DUF552	54..132	PF04472, cell division protein, designated SepF (PMID: 16420366)	3.1e-10
ADC46537.1	mru_0686	DUF3100	2..233	PF11299, Membrane proteins	5.2e-85
ADC46571.1	mru_0720	DUF2116	3..61	PF09889, Contains zinc ribbon motif in the N-terminal part and a predicted transmembrane segment in the C-terminal part	3.2e-25
ADC46598.1	mru_0747	DUF308	6..77	PF03729, short repeats membrane proteins (PMID: 12625841).	2.5e-08
ADC46669.1	mru_0818	DUF749	2..89	PF05370,Archaebacterial proteins	1e-37
ADC46811.1	mru_0960	DUF530	1..524	PF04409, Archaeal proteins	1.1e-230
ADC46867.1	mru_1016	UPF0058	1..87	PF01893, Archaebacterial proteins	1.4e-33
ADC46947.1	mru_1096	DUF116	59..208	PF01976, Integral membrane protein.	3e-48
ADC46983.1	mru_1133	DUF955	66..173	PF06114, Metalloprotease IrrE from Deinococcus deserti is essential for radiation resistance (PMID: 25170972). This domain is also found in the metallopeptidase ImmA from Bacillus subtilis (PMID: 18761623;PMID: 18761623;PMID: 15090522; PMID: 22916289).	1.4e-17
ADC47009.1	mru_1159	DUF955	42..154	PF06114, Metalloprotease IrrE from Deinococcus deserti is essential for radiation resistance (PMID: 25170972). This domain is also found in the metallopeptidase ImmA from Bacillus subtilis (PMID: 18761623;PMID: 18761623;PMID: 15090522; PMID: 22916289).	5.1e-15
ADC47063.1	mru_1213	DUF2304	2..96	PF10066, Hypothetical archaeal and bacterial proteins	1.2e-22
ADC47095.1	mru_1245	DUF2115	23..176	PF09888, Archaeal proteins.	3.5e-51
ADC47167.1	mru_1317	UPF0029	14..117	PF01205,Translational regulator that ensures constant high levels of translation under amino acid starvation (PMID: 11116084).	1.6e-33
ADC47173.1	mru_1323	UPF0066	22..126	PF01980, Proteins of archaea and bacterial origin	5.3e-24
ADC47185.1	mru_1335	DUF3800	9..199	PF12686, Contains DE motif at their N terminus and a QXXD motif at their C terminus that may be functionally important.	2.5e-14
ADC47196.1	mru_1346	DUF3194	5..91	PF11419, MinE, a protein which controls that division occurs at the midcell site [PMID: 15152082;PMID: 15152082]	7.2e-28
ADC47234.1	mru_1384	DUF3795	11..75	PF12675, zinc binding protein	2.8e-11
ADC47269.1	mru_1419	DUF650	12..265	PF04894, Archaeal proteins	5e-81
ADC47300.1	mru_1450	DUF356	3..108	PF04009, Archaebacteria Protein	7.7e-41
ADC47312.1	mru_1462	DUF371	5..134	PF04027, Archaeal family	7.5e-52
ADC47314.1	mru_1464	DUF123	28..115	PF01986, archaebacterial endonuclease domain	1.8e-30
ADC47329.1	mru_1479	DUF359	45..163	PF04019, archaebacterial proteins contains the sequence GEEDL	1.8e-34
ADC47413.1	mru_1563	DUF2121	1..190	PF09894, NTPases and to nucleic acid binding enzymes	9.1e-75
ADC47439.1	mru_1589	UPF0047	19..136	PF01894, contains a conserved aspartate and histidine that may be functionally important	2.8e-35
ADC47472.1	mru_1622	DUF1890	4..145	PF09001, hypothetical archaeal proteins	1.6e-52
ADC47481.1	mru_1631	DUF354	1..337	PF04007, archaebacteria proteins	3e-156
ADC47496.1	mru_1646	DUF955	196..269	PF06114, Metalloprotease IrrE from Deinococcus deserti is essential for radiation resistance (PMID: 25170972). This domain is also found in the metallopeptidase ImmA from Bacillus subtilis (PMID: 18761623;PMID: 18761623;PMID: 15090522; PMID: 22916289).	5.2e-08
ADC47504.1	mru_1654	DUF1211	76..165	PF06736, Protein of unknown function (DUF1211)	4.1e-16
ADC47510.1	mru_1660	DUF447	16..202	PF04289, Protein of unknown function (DUF447)	2e-39
ADC47532.1	mru_1682	DUF2098	11..100	PF09871, Uncharacterized protein conserved in archaea (DUF2098)	6.5e-24
ADC47549.1	mru_1699	DUF447	29..214	PF04289, Protein of unknown function (DUF447)	2e-35
ADC47550.1	mru_1700	DUF2124	8..148	PF09897, Uncharacterized protein conserved in archaea (DUF2124)	7.6e-54
ADC47584.1	mru_1734	DUF447	16..172	PF04289, Protein of unknown function (DUF447)	8.9e-34
ADC47630.1	mru_1780	DUF2117	74..365	PF09890, Uncharacterized protein conserved in archaea (DUF2117)	2.3e-61
ADC47651.1	mru_1801	UPF0146	16..136	PF03686, Uncharacterised protein family (UPF0146)	3.8e-37
ADC47699.1	mru_1849	DUF134	2..91	PF02001, Protein of unknown function DUF134	1.6e-25
ADC47717.1	mru_1867	DUF3781	4..74	PF12636, Protein of unknown function (DUF3781)	6.3e-31
ADC47740.1	mru_1890	DUF111	5..407	PF01969, Protein of unknown function DUF111	4.9e-116
ADC47744.1	mru_1894	DUF763	5..335	PF05559, Protein of unknown function (DUF763)	5.3e-132
ADC47782.1	mru_1932	DUF853	12..553	PF05872, Bacterial protein of unknown function (DUF853)	3.2e-209
ADC47793.1	mru_1943	DUF955	50..154	PF06114, Metalloprotease IrrE from Deinococcus deserti is essential for radiation resistance (PMID: 25170972). This domain is also found in the metallopeptidase ImmA from Bacillus subtilis (PMID: 18761623;PMID: 18761623;PMID: 15090522; PMID: 22916289).	2.7e-15
ADC47796.1	mru_1946	DUF308	2..62	PF03729, short repeats membrane proteins	5.6e-05
ADC47801.1	mru_1951	DUF1922	2..68	PF09082, Members of this family consist of a beta-sheet region contains a CXCX...XCXC sequence with Cys residues (PMID: 11017201)	1.1e-35
ADC47817.1	mru_1967	DUF1768	11..140	PF08719, it is involved in nematode larval development and has a positive regulation on growth rate (PUBMED:22399070)	2.8e-34
ADC47834.1	mru_1984	UPF0118	2..303	PF01594, transmembrane proteins or putative permeases	7.6e-50
ADC47896.1	mru_2046	DUF2162	13..235	PF09930, membrane transporter, MTH672 type	5.7e-67
ADC47919.1	mru_2069	DUF2115	13..156	PF09888, archaeal proteins	1.7e-17
ADC47996.1	mru_2146	DUF70	13..379	PF01901, archaebacterial proteins may be transmembrane proteins	2.7e-119
ADC48064.1	mru_2214	UPF0066	20..131	PF01980, proteins of archaea and bacterial origin	1.9e-35
ADC48069.1	mru_2219	DUF2299	8..142	PF10061, hypothetical bacterial proteins	2.4e-44
HPs with KEGG Orthology
ADC46026.1	mru_0174 (K09723 DNA replication factor GINS)	-
ADC46201.1	mru_0349 (nrpR; transcriptional repressor of nif and glnA operons NrpR; K09720 hypothetical protein)	DUF128	83..312	PF01995, archaebacterial proteins	3.4e-81
ADC46245.1	mru_0393 (K18532 adenylate kinase [EC:2.7.4.3])	AAA_18	13..145	PF13238, ATPases Associated with diverse cellular Activities. They are involved in processes such as DNA replication, protein degradation, membrane fusion, microtubule severing, peroxisome biogenesis, signal transduction and the regulation of gene expression.	1.2e-25
ADC46250.1	mru_0398 (tRNA methyltransferase subunit; K07585 hypothetical protein)	low
ADC46372.1	mru_0521 (K08971 putative membrane protein)	TctA	5..401	PF01970, Tripartite tricarboxylate transporter TctA family	1.3e-65
ADC46644.1	mru_0793 (K19114 CRISPR-associated protein Csh1)	-
ADC46691.1	mru_0840 ( K08979 putative membrane protein)	DUF2070	7..597	PF09843, Predicted membrane protein (DUF2070)	6.9e-189
ADC46950.1	mru_1099 (K09140 pre-rRNA-processing protein TSR3)	DUF367	41..167	PF04034, found in eukaryotes and archaebacteria and occurs associated with a potential metal-binding region in RNase L inhibitor, RLI	7.3e-48
ADC46966.1	mru_1116 (K07141 molybdenum cofactor cytidylyltransferase [EC:2.7.7.76])	NTP_transf_3	6..134	PF12804, MobA-like NTP transferase domain	4.8e-13
ADC46975.1	mru_1125 (K08974 putative membrane protein)	DUF368	18..251	PF04018, predicted transmembrane family	1.8e-75
ADC47069.1	mru_1219 (K16927 energy-coupling factor transport system substrate-specific component)	ECF-ribofla_trS	52..207	PF07155, ECF-type riboflavin transporter, S component	1.5e-12
ADC47198.1	mru_1348 (K09741 KEOPS complex subunit Pcc1)	Pcc1	2..39	PF09341, Transcription factor Pcc1	5.4e-07
ADC47211.1	mru_1361 (exosome subunit)	RNA_binding	4..121	PF01877, RNA binding	9.1e-33
ADC47265.1	mru_1415 (K09119 KEOPS complex subunit Cgi121)	CGI-121	46..163	PF08617, Kinase binding protein CGI-121	1e-08
ADC47847.1	mru_1997 (K07464 CRISPR-associated exonuclease Cas4 [EC:3.1.12.1])	Cas_Cas4	187..309	PF01930, Domain of unknown function DUF83	6.6e-12
ADC47865.1	mru_2015 (K07038 inner membrane protein)	YdjM	22..135	PF04307, LexA-binding, inner membrane-associated putative hydrolase	2.3e-09

## Sheet: Conserved domain
Locus tag	CDD ID	CD Length	Bitscore	E-value	Region	Comments
mru_0017	TIR_2	102	83.02	3.6e-20	49-145	TIR domain; This is a family of bacterial Toll-like receptors
mru_0018	TIR_2	102	62.22	1.21e-12	5-103	TIR domain; This is a family of bacterial Toll-like receptors
mru_0021	OmdA	63	48.64	9.6e-09	111-173	Bacteriocin-protection, YdeI or OmpD-Associated; This is a family of archaeal and bacterial proteins predicted to be periplasmic. YdeI is important for resistance to polymyxin B in broth and for bacterial survival in mice upon oral, but not intraperitoneal inoculation, suggesting a role for YdeI in the gastrointestinal tract of mice. Production of the ydeI gene is regulated by the Rcs (regulator …
mru_0035	zinc_ribbon_2	23	30.95	0.00349	[3-26]	zinc-ribbon domain; This family consists of a single zinc ribbon domain, ie half of a pair as in family DZR. pfam12773
mru_0041	SAP	35	49.69	1.44e-07	[3-33]	SAP domain; The SAP (after SAF-A/B, Acinus and PIAS) motif is a putative DNA/RNA binding domain found in diverse nuclear and cytoplasmic proteins.
mru_0047	DUF389	140	146.08	1.19e-43	72-204	Domain of unknown function (DUF389); Family of hypothetical bacterial proteins with an undetermined function.
mru_0049	DUF360	108	46.69	1.6e-06	15-118	Membrane protein of unknown function; These proteins a predicted transmembrane proteins with probably four transmembrane spans. The function of these bacterial proteins is unknown. The sequences do not appear to contain any conserved polar residues that could form an active site.
mru_0057	Phage_Mu_F super family	110	60.09	6.68e-11	282-396	Phage Mu protein F like protein; Members of this family are found in double-stranded DNA bacteriophages, and in some bacteria. A member of this family is required for viral head morphogenesis in bacteriophage SPP1. This family is possibly a minor head protein. This family may be related to the family TT_ORF1 (pfam02956).
mru_0058	Peptidase_U35 super family	123	53.43	4.29e-10	3-111	Caudovirus prohead protease; Family of Caudovirus prohead proteases also found in a number of bacteria possibly as the result of horizontal transfer.
mru_0062	DUF3578 super family	188	81.26	2.37e-17	[2-166]	Domain of unknown function (DUF3578); This presumed domain is functionally uncharacterized. This domain is found in bacteria and archaea. This domain is typically between 177 to 191 amino acids in length.
mru_0063	DUF2357 super family	246	147.45	1.27e-40	114-366	Domain of unknown function (DUF2357); This entry was previously the N terminal portion of DUF524 (pfam04411) before it was split into two. This domain has no known function. It is predicted to adopt an all beta secondary structure pattern followed by mainly alpha-helical structures.
mru_0074	Bro-N super family	89	47.57	3.41e-08	14-111	BRO family, N-terminal domain; This family includes the N-terminus of baculovirus BRO and ALI motif proteins. The function of BRO proteins is unknown. It has been suggested that BRO-A and BRO-C are DNA binding proteins that influence host DNA replication and/or transcription. This Pfam domain does not include the characteristic invariant alanine, leucine, isoleucine motif of the ALI proteins.
mru_0078	Virulence_RhuM	260	456.55	4.42e-163	13-272	Virulence protein RhuM family; There are currently no experimental data for members of this group or their homologues. However, these proteins are implicated in virulence/pathogenicity because RhuM is encoded in the SPI-3 pathogenicity island in Salmonella typhimurium.
mru_0080	AAA_16	156	46.3	2.17e-06	121-295	AAA ATPase domain; This family of domains contain a P-loop motif that is characteristic of the AAA superfamily.
mru_0100	PS_pyruv_trans	278	62.35	2.89e-11	13-249	Polysaccharide pyruvyl transferase; Pyruvyl-transferases involved in peptidoglycan-associated polymer biosynthesis. CsaB in Bacillus anthracis is necessary for the non-covalent anchoring of proteins containing an SLH (S-layer homology) domain to peptidoglycan-associated pyruvylated polysaccharides. WcaK and AmsJ are involved in the biosynthesis of colanic acid in Escherichia coli and of amylovora…
mru_0134	DUF45	205	178.68	1.13e-55	22-229	Protein of unknown function DUF45; This protein has no known function. Members are found in some archaebacteria, as well as Helicobacter pylori. The proteins are 190-240 amino acids long, with the C terminus being the most conserved region, containing three conserved histidines. This motif is similar to that found in Zinc proteases, suggesting that this family may also be proteases
mru_0156	SAP	35	37.36	0.000214	29-57	SAP domain; The SAP (after SAF-A/B, Acinus and PIAS) motif is a putative DNA/RNA binding domain found in diverse nuclear and cytoplasmic proteins.
mru_0174 (K09723 DNA replication factor GINS)	GINS_A_archaea	105	82.38	7.45e-19	[9-125]	Alpha-helical domain of archaeal GINS complex proteins; The GINS complex is involved in replication of archaeal and eukayotic genomes. The archaeal DNA replication system is a simplified version of that of the eukaryotes. Like its eukaryotic counterpart, the archaeal GINS complex is tetrameric, but instead of four different subunits (Sld5, Psf1, Psf2 and Psf3) it consists of two different protein…
mru_0179	COG2047	258	320.1	1.03e-109	[7-262]	Proteasome assembly chaperone (PAC2) family protein [General function prediction only];
mru_0186	GGGtGRT	328	627.18	0	3-316	GGGtGRT protein; This family of proteins is functionally uncharacterized. This family of proteins is found in bacteria and archaea. Proteins in this family are approximately 330 amino acids in length and contain many highly conserved residues including a GGGtGRT motif
mru_0202	AcnX_swivel	123	152.48	5.06e-48	[7-129]	Putative Aconitase X swivel domain. It is predicted by comparative genomic analysis. The proteins are mainly found in archaea and proteobacteria. They are distantly related to Aconitase family of proteins by sequence similarity and seconary structure prediction. The functions have not yet been experimentally characterized. Thus, the prediction should be treated with caution.
mru_0223	Acyl_transf_3 super family	222	40.64	0.000259	16-239	Acyltransferase family; This family includes a range of acyltransferase enzymes. This domain is found in many as yet uncharacterized C. elegans proteins and it is approximately 300 amino acids long.
mru_0224	DUF360	108	58.25	2.49e-10	[1-91]	Membrane protein of unknown function; These proteins a predicted transmembrane proteins with probably four transmembrane spans. The function of these bacterial proteins is unknown. The sequences do not appear to contain any conserved polar residues that could form an active site.
mru_0277	zf-ribbon_3	26	46.92	2.63e-08	[4-28]	zinc-ribbon domain; This family consists of a single zinc ribbon domain, ie half of a pair as in family DZR.
mru_0283	DUF165	143	125.77	3.48e-36	50-196	Uncharacterized ACR, YhhQ family COG1738
mru_0288	Phage_Mu_F super family	110	53.92	9.55e-09	144-268	Phage Mu protein F like protein; Members of this family are found in double-stranded DNA bacteriophages, and in some bacteria. A member of this family is required for viral head morphogenesis in bacteriophage SPP1. This family is possibly a minor head protein. This family may be related to the family TT_ORF1
mru_0307	Peptidase_U35_2	123	116.21	1.52e-31	1-134	Putative phage protease XkdF; This domain is largely found on phage proteins. In a number of cases the domain is associated with a SAM-dependent methyltransferase.
mru_0311	HK97-gp10_like	78	52.31	3.67e-10	[8-76]	Bacteriophage HK97-gp10, putative tail-component; This family of proteins is found in the caudovirales. It may be a tail component.
mru_0313	CarboxypepD_reg	81	56.15	3.53e-10	343-419	Carboxypeptidase regulatory-like domain;
mru_0346	DUF2097	86	74.32	1.18e-18	[2-95]	Uncharacterized protein conserved in archaea (DUF2097); This domain, found in various hypothetical prokaryotic proteins, has no known function.
mru_0347	DUF2097 super family	86	59.3	6.66e-13	[4-89]	Uncharacterized protein conserved in archaea (DUF2097); This domain, found in various hypothetical prokaryotic proteins, has no known function.
mru_0349 (nrpR; transcriptional repressor of nif and glnA operons NrpR; K09720 hypothetical protein)	DUF128	236	286.01	1.68e-92	83-314	Domain of unknown function DUF128; This archaebacterial protein family has no known function. The domain is found duplicated in MTH_1569. Many of these are attached to an N-terminal winged helix domain suggesting these are transcriptional regulators and that this domain has a ligand binding function.
mru_0361	TauE	236	84.95	8.36e-20	10-264	Sulfite exporter TauE/SafE; This is a family of integral membrane proteins where the alignment appears to contain two duplicated modules of three transmembrane helices. The proteins are involved in the transport of anions across the cytoplasmic membrane during taurine metabolizm as an exporter of sulfoacetate. This family used to be known as DUF81.
mru_0367	Virulence_RhuM	260	407.25	1.25e-142	88-335	Virulence protein RhuM family; There are currently no experimental data for members of this group or their homologues. However, these proteins are implicated in virulence/pathogenicity because RhuM is encoded in the SPI-3 pathogenicity island in Salmonella typhimurium.
mru_0372	TauE	236	84.95	8.36e-20	10-264	Sulfite exporter TauE/SafE; This is a family of integral membrane proteins where the alignment appears to contain two duplicated modules of three transmembrane helices. The proteins are involved in the transport of anions across the cytoplasmic membrane during taurine metabolizm as an exporter of sulfoacetate. This family used to be known as DUF81.
mru_0376	DUF360	108	57.86	3.81e-10	14-78	Membrane protein of unknown function; These proteins a predicted transmembrane proteins with probably four transmembrane spans. The function of these bacterial proteins is unknown. The sequences do not appear to contain any conserved polar residues that could form an active site.
mru_0378	-
mru_0381	DUF2119 super family	193	222.25	6.95e-73	[7-215]	Uncharacterized protein conserved in archaea (DUF2119); This domain, found in various hypothetical archaeal proteins, has no known function.
mru_0393 (K18532 adenylate kinase [EC:2.7.4.3])	Fap7	180	145.92	1.11e-43	[11-199]	Broad-specificity NMP kinase [Nucleotide transport and metabolism]
mru_0398 (tRNA methyltransferase subunit; K07585 hypothetical protein)	Alpha_ANH_like	103	49.04	1.8e-08	[3-124]	Adenine nucleotide alpha hydrolases superfamily including N type ATP PPases and ATP sulphurylases. The domain forms a apha/beta/apha fold which binds to Adenosine group..
mru_0413	Spore_YtfJ super family	138	74.43	2.6e-17	4-111	Sporulation protein YtfJ (Spore_YtfJ); Proteins in this family are encoded by bacterial genomes if, and only if, the species is capable of endospore formation. YtfJ was confirmed in spores of B. subtilis; it appears to be expressed in the forespore under control of SigF.
mru_0421	COG1634	232	239.61	7.06e-79	[1-241]	Uncharacterized Rossmann fold enzyme
mru_0425	MTH1598/TM1083	135	167.71	2.07e-53	[20-99]	It is predicted to act as a chaperone in DNA/RNA metabolizm.
mru_0426 (K14415 tRNA-splicing ligase RtcB [EC:6.5.1.3])	RtcB	419	633.87	0	[26-185]	tRNA-splicing ligase RtcB; This family of RNA ligases (EC:6.5.1.3) join 2',3'-cyclic phosphate and 5'-OH ends. They catalyse the splicing of tRNA and may also participate in tRNA repair and recovery from stress-induced RNA damage.
mru_0428	DUF95	167	56.9	6.46e-11	21-194	Integral membrane protein DUF95; Members of this family have several predicted transmembrane regions. The function of this family is unknown.
mru_0432	Tocopherol_cycl super family	403	53.54	2.72e-08	186-272	Tocopherol cyclase; This family contains tocopherol cyclases. These enzymes are involved in the synthesis of tocopherols and tocotrienols (vitamin E).
mru_0460	DUF92	224	198.12	5.01e-63	12-220	Integral membrane protein DUF92; Members of this family have several predicted transmembrane helices. The function of these prokaryotic proteins is unknown.
mru_0476	DUF59	72	60.68	1.09e-13	[8-77]	Domain of unknown function DUF59; This family has an alpha/beta topology, with 13 conserved hydrophobic residues at its core and a putative active site containing a highly conserved cysteine. Members of this family are involved in a range of physiological functions. The family includes PaaJ (PhaH) from Pseudomonas putida. PaaJ forms a complex with PaaG (PhaF), PaaI (PhaG) and PaaK (PhaI), which h…
mru_0480	PK_C super family	186	233.92	4.13e-78	[5-189]	Pyruvate kinase, alpha/beta domain; As well as being found in pyruvate kinase this family is found as an isolated domain in some bacterial proteins
mru_0488	zinc_ribbon_2	23	44.04	1.07e-06	[2-24]	zinc-ribbon domain; This family consists of a single zinc ribbon domain, ie half of a pair as in family DZR.
mru_0490	zf-ribbon_3	26	37.68	2.55e-05	[1-24]	zinc-ribbon domain; This family consists of a single zinc ribbon domain, ie half of a pair as in family DZR.
mru_0496	DUF1211 super family	197	64.65	1.39e-13	[1-133]	Protein of unknown function (DUF1211); This family represents a conserved region within a number of hypothetical proteins of unknown function found in eukaryotes, bacteria and archaea. These may possibly be integral membrane proteins.
mru_0497	DUF1211 super family	197	65.42	6.5e-14	[2-166]	Protein of unknown function (DUF1211); This family represents a conserved region within a number of hypothetical proteins of unknown function found in eukaryotes, bacteria and archaea. These may possibly be integral membrane proteins.
mru_0499	zinc_ribbon_2	23	37.11	3.88e-05	[3-24]	This family consists of a single zinc ribbon domain, ie half of a pair as in family DZR. pfam12773.
mru_0521 (K08971 putative membrane protein)	TctA super family	395	243.06	1.21e-75	[5-412]	Tripartite tricarboxylate transporter TctA family; This family, formerly known as DUF112, is a family of bacterial and archaeal tripartite tricarboxylate transporters of the extracytoplasmic solute binding receptor-dependent transporter group of families, distinct from the ABC and TRAP-T families. TctA is part of the tripartite TctABC system which, as characterized in S. typhimurium, is a seconda…
mru_0528	DUF3236 super family	154	223.05	8.33e-75	[3-155]	Protein of unknown function (DUF3236); This family of proteins with unknown function appears to be restricted to Methanobacteria.
mru_0530	DUF1188 super family	252	116.34	1.95e-32	[1-142]	Protein of unknown function (DUF1188); This family consists of several hypothetical archaeal proteins of around 260 residues in length which seem to be specific to Methanobacterium, Methanococcus and Methanopyrus species. The function of this family is unknown
mru_0542	DUF70	331	193.28	4.41e-57	[70-437]	Protein of unknown function DUF70; Archaebacterial proteins of unknown function. Members of this family may be transmembrane proteins.
mru_0570	DUF1211	88	55.22	7.91e-12	[4-52]	Protein of unknown function (DUF1211); This family represents a conserved region within a number of hypothetical proteins of unknown function found in eukaryotes, bacteria and archaea. These may possibly be integral membrane proteins.
mru_0572	DUF3795	64	45.45	1.08e-07	[4-48]	Protein of unknown function (DUF3795); This family of proteins is functionally uncharacterized. This family of proteins is found in bacteria and archaea. Proteins in this family are typically between 99 and 171 amino acids in length. This protein is likely to be zinc binding given the conserved cysteines.
mru_0573	C_GCAxxG_C_C	119	70.33	4.59e-17	15-71	Putative redox-active protein (C_GCAxxG_C_C); This entry represents a putative redox-active protein of about 140 residues, with four perfectly conserved Cys residues. It includes a CGAXXG motif. Most members are found within one or two loci of transporter or oxidoreductase genes. A member from Geobacter sulfurreducens, located in a molybdenum transporter operon, has a TAT (twin-arginine transloca…
mru_0575	DUF169	216	207.91	4.67e-67	[7-215]	Uncharacterized ArCR, COG2043
mru_0581	DUF3100	239	286.39	6.46e-94	[47-284]	Protein of unknown function (DUF3100); Some members in this family of proteins are annotated as membrane proteins however this cannot be confirmed. Currently no function is known.
mru_0596	PT_UbiA super family	256	34.78	0.00618	26-127	UbiA family of prenyltransferases (PTases); Many characterized members of the UbiA prenyltransferase family are aromatic prenyltransferases and play an important role in the biosynthesis of heme, chlorophyll, vitamin E, and vitamin K. They contain two copies of a motif similar to the active site DxxD motif of trans-prenyltransferases and are potentially related. Prenyltransferases (PTs) catalyze …
mru_0599	COG1585	140	88.18	8.23e-23	[1-138]	NfeD-like proteins are widely distributed throughout prokaryotes and are frequently associated with genes encoding stomatin-like proteins (slipins). There appear to be three major groups: an ancestral group with only an N-terminal serine protease domain and this C-terminal beta sheet-rich domain which is structurally very similar to the OB-fold domain, associated with its neighbouring slipin clus…
mru_0607	DUF204	65	63.19	7.28e-14	114-177	Domain of unknown function DUF; This family consists of hypothetical transmembrane proteins non of which have any known function, the aligned region is 180 amino acids long.
mru_0642	DUF3795	64	46.22	2.94e-08	[4-94]	Protein of unknown function (DUF3795); This family of proteins is functionally uncharacterized. This family of proteins is found in bacteria and archaea. Proteins in this family are typically between 99 and 171 amino acids in length. This protein is likely to be zinc binding given the conserved cysteines.
mru_0647	DUF552 super family	124	35.79	0.000624	50-136	Protein of unknown function (DUF552); Family of uncharacterized proteins.
mru_0658	-					zinc-ribbon domain; This family consists of a single zinc ribbon domain, ie half of a pair as in family DZR.
mru_0660	2TM	82	88.84	2.14e-24	[6-88]	2TM domain; This short region contains two transmembrane alpha helices that are found associated with a wide range of other domains. This domain may be involved in cell lysis or peptidoglycan turnover
mru_0671	-					class III signal peptides that might be subunits of as-yet-undescribed cell surface structures, such as archaeal pili
mru_0674	PRCH super family	87	51.51	8.08e-10	[1-102]	Photosynthetic reaction center (RC) complex, subunit H; RC is an integral membrane protein-pigment complex which catalyzes light-induced reduction of ubiquinone to ubiquinol, generating a transmembrane electrochemical gradient of protons used to produce ATP by ATP synthase. Subunit H is positioned mainly in the cytoplasm with one transmembrane alpha helix. Provides proton transfer pathway (water …
mru_0677	MPN super family	117	132.77	3.99e-38	21-139	Mpr1p, Pad1p N-terminal (MPN) domains; MPN (also known as Mov34, PAD-1, JAMM, JAB, MPN+) domains are found in the N-terminal termini of proteins with a variety of functions; they are components of the proteasome regulatory subunits, the signalosome (CSN), eukaryotic translation initiation factor 3 (eIF3) complexes, and regulators of transcription factors. These domains are isopeptidases that rele…
mru_0679	YbjQ_1 super family	114	155.67	1.22e-49	9-112	Putative heavy-metal-binding; From comparative structural analysis, this family is likely to be a heavy-metal binding domain. The domain oligomerises as a pentamer. The domain is about 100 amino acids long and is found in prokaryotes.
mru_0686	DUF3100	239	286	2e-94	[2-234]	Protein of unknown function (DUF3100); Some members in this family of proteins are annotated as membrane proteins however this cannot be confirmed. Currently no function is known.
mru_0717	TauE	236	83.79	1.5e-19	18-233	Sulfite exporter TauE/SafE; This is a family of integral membrane proteins where the alignment appears to contain two duplicated modules of three transmembrane helices. The proteins are involved in the transport of anions across the cytoplasmic membrane during taurine metabolizm as an exporter of sulfoacetate. This family used to be known as DUF81.
mru_0719	YbjQ_1	102	111.5	1.24e-32	[2-106]	From comparative structural analysis, this family is likely to be a heavy-metal binding domain. The domain oligomerises as a pentamer. The domain is about 100 amino acids long and is found in prokaryotes.
mru_0720	DUF2116 super family	59	77.05	1.71e-20	[3-61]	Uncharacterized protein containing a Zn-ribbon (DUF2116); This domain, found in various hypothetical archaeal proteins, has no known function. Structural modelling suggests this domain may bind nucleic acids.
mru_0738	SseB	118	58.39	6.97e-12	[9-136]	SseB protein N-terminal domain; This family consists of several SseB proteins which appear to be found exclusively in Enterobacteria. SseB is known to enhance serine-sensitivity in Escherichia coli and is part of the Salmonella pathogenicity island 2 (SPI-2) translocon. This entry contains the presumed N-terminal domain of SseB
mru_0739	SseB	118	53.77	1.78e-10	24-125	SseB protein N-terminal domain; This family consists of several SseB proteins which appear to be found exclusively in Enterobacteria. SseB is known to enhance serine-sensitivity in Escherichia coli and is part of the Salmonella pathogenicity island 2 (SPI-2) translocon. This entry contains the presumed N-terminal domain of SseB.
mru_0741	zf-ribbon_3	26	41.14	1.01e-05	[1-24]	zinc-ribbon domain; This family consists of a single zinc ribbon domain, ie half of a pair as in family DZR. pfam12773.
mru_0742	SseB	118	64.56	2.12e-13	35-147	SseB protein N-terminal domain; This family consists of several SseB proteins which appear to be found exclusively in Enterobacteria. SseB is known to enhance serine-sensitivity in Escherichia coli and is part of the Salmonella pathogenicity island 2 (SPI-2) translocon. This entry contains the presumed N-terminal domain of SseB.
mru_0744	AAA_14	127	100.72	1.83e-25	54-191	AAA domain; This family of domains contain a P-loop motif that is characteristic of the AAA superfamily.
mru_0747	-
mru_0757	Bro-N	89	64.52	9.13e-14	13-109	BRO family, N-terminal domain; This family includes the N-terminus of baculovirus BRO and ALI motif proteins. The function of BRO proteins is unknown. It has been suggested that BRO-A and BRO-C are DNA binding proteins that influence host DNA replication and/or transcription. This Pfam domain does not include the characteristic invariant alanine, leucine, isoleucine motif of the ALI proteins.
mru_0761	SseB	118	61.86	2.24e-12	18-144	SseB protein N-terminal domain; This family consists of several SseB proteins which appear to be found exclusively in Enterobacteria. SseB is known to enhance serine-sensitivity in Escherichia coli and is part of the Salmonella pathogenicity island 2 (SPI-2) translocon. This entry contains the presumed N-terminal domain of SseB.
mru_0764	zf-ribbon_3	26	38.45	0.000324	[1-26]	zinc-ribbon domain; This family consists of a single zinc ribbon domain, ie half of a pair as in family DZR. pfam12773.
mru_0776	GGCT_like	99	89.71	1.03e-21	189-279	GGCT-like domains, also called AIG2-like family. Gamma-glutamyl cyclotransferase (GGCT) catalyzes the formation of pyroglutamic acid (5-oxoproline) from dipeptides containing gamma-glutamyl, and is a dimeric protein. In Homo sapiens, the protein is encoded by the gene C7orf24, and the enzyme participates in the gamma-glutamyl cycle. Hereditary defects in the gamma-glutamyl cycle have been describ…
mru_0780	DZR	45	49.35	6.81e-09	30-80	Double zinc ribbon; This family consists of a pair of zinc ribbon domains.
mru_0781	zf-ribbon_3	26	32.67	0.00649	[6-28]	zinc-ribbon domain; This family consists of a single zinc ribbon domain, ie half of a pair as in family DZR. pfam12773.
mru_0785	GGCT_like	99	85.09	5.15e-20	221-297	GGCT-like domains, also called AIG2-like family. Gamma-glutamyl cyclotransferase (GGCT) catalyzes the formation of pyroglutamic acid (5-oxoproline) from dipeptides containing gamma-glutamyl, and is a dimeric protein. In Homo sapiens, the protein is encoded by the gene C7orf24, and the enzyme participates in the gamma-glutamyl cycle. Hereditary defects in the gamma-glutamyl cycle have been describ…
mru_0790	zinc_ribbon_2	23	49.44	2.53e-08	[2-24]	zinc-ribbon domain; This family consists of a single zinc ribbon domain, ie half of a pair as in family DZR.
mru_0791	Ada_Zn_binding super family	66	40.12	2.98e-05	178-225	Metal binding domain of Ada; The Escherichia coli Ada protein repairs O6-methylguanine residues and methyl phosphotriesters in DNA by direct transfer of the methyl group to a cysteine residue. This domain contains four conserved cysteines that form a zinc binding site. One of these cysteines is a methyl group acceptor. The methylated domain can then specifically bind to the ada box on a DNA duple…
mru_0793 (K19114 CRISPR-associated protein Csh1)	Cas8a1_I-A super family	579	45.43	4.03e-05	185-438	CRISPR/Cas system-associated protein Cas8a1; CRISPR (Clustered Regularly Interspaced Short Palindromic Repeats) and associated Cas proteins comprise a system for heritable host defense by prokaryotic cells against phage and other foreign DNA; Large proteins, some contain Zn-finger domain; signature gene for I-A subtype; also known as TM1802 family
mru_0801	DZR	45	32.4	0.000806	[4-49]	Double zinc ribbon; This family consists of a pair of zinc ribbon domains.
mru_0805	DUF2085	93	85.42	1.32e-22	14-102	Predicted membrane protein (DUF2085); This domain, found in various hypothetical prokaryotic proteins, has no known function.
mru_0806	AIM24	206	199.74	7.61e-64	[3-209]	Mitochondrial biogenesis AIM24; In eukaryotes, this domain is involved in mitochondrial biogenesis. Its function in prokaryotes in unknown.
mru_0818	DUF749 super family	87	96.74	2.09e-27	[2-89]	Domain of unknown function (DUF749); Archaeal domain of unknown function. This domain has been solved as part of a structural genomics project and comprises of segregated helical and anti-parallel beta sheet regions.
mru_0831	-					class III signal peptides that might be subunits of as-yet-undescribed cell surface structures, such as archaeal pili
mru_0832	-					class III signal peptides that might be subunits of as-yet-undescribed cell surface structures, such as archaeal pili
mru_0835	vWFA	161	49.49	5.41e-08	39-176	Von Willebrand factor type A (vWA) domain was originally found in the blood coagulation protein von Willebrand factor (vWF). Typically, the vWA domain is made up of approximately 200 amino acid residues folded into a classic a/b para-rossmann type of fold. The vWA domain, since its discovery, has drawn great interest because of its widespread occurrence and its involvement in a wide variety of im…
mru_0840 ( K08979 putative membrane protein)	Lactamase_B super family	578	379.1	2.68e-123	[1-604]	Metallo-beta-lactamase superfamily
mru_0850	MTH1	272	241.13	1.6e-78	[1-271]	Predicted RNA methylase MTH1, SPOUT superfamily [General function prediction only]; linked to 3D-structure
mru_0877	DUF106 super family	201	136.72	7.29e-40	[1-199]	Integral membrane protein DUF106; This archaebacterial protein family has no known function. Members are predicted to be integral membrane proteins.
mru_0901	DUF2085	93	104.3	5.64e-30	[7-98]	Predicted membrane protein (DUF2085); This domain, found in various hypothetical prokaryotic proteins, has no known function.
mru_0903	-
mru_0930	zinc_ribbon_2	23	34.8	0.000291	[4-26]	zinc-ribbon domain; This family consists of a single zinc ribbon domain, ie half of a pair as in family DZR.
mru_0939	P-loop_NTPase super family	187	42.06	1.08e-05	[8-101]	P-loop containing Nucleoside Triphosphate Hydrolases; Members of the P-loop NTPase domain superfamily are characterized by a conserved nucleotide phosphate-binding motif, also referred to as the Walker A motif (GxxxxGK[S/T], where x is any residue), and the Walker B motif (hhhh[D/E], where h is a hydrophobic residue). The Walker A and B motifs bind the beta-gamma phosphate moiety of the bound nuc…
mru_0947	F420_ligase super family	219	104.19	3.3e-26	10-387	F420-0:Gamma-glutamyl ligase; F420-0:Gamma-glutamyl ligase (EC:6.3.2.-) is an enzyme involved in F420 biosynthesis pathway. It catalyses the GTP-dependent successive addition of multiple gamma-linked L-glutamates to the L-lactyl phosphodiester of 7,8-didemethyl-8-hydroxy-5-deazariboflavin (F420-0). This reaction produces polyglutamated F420 derivatives. GTP + F420-0 + n L-glutamate -> GDP + phosp…
mru_0960	DUF530 super family	512	315.34	1.18e-100	[1-525]	Protein of unknown function (DUF530); Family of hypothetical archaeal proteins.
mru_0971	AAA_13	713	34.22	0.00279	38-81	AAA domain; This family of domains contain a P-loop motif that is characteristic of the AAA superfamily. Many of the proteins in this family are conjugative transfer proteins. This family includes the PrrC protein that is thought to be the active component of the anticodon nuclease.
mru_0983	DUF2080 super family	51	38.55	5.39e-06	[10-50]	Putative transposon-encoded protein (DUF2080); This domain, found in various hypothetical archaeal proteins, has no known function.
mru_1013	NADB_Rossmann super family	376	91.81	1.05e-20	30-432	Rossmann-fold NAD(P)(+)-binding proteins; A large family of proteins that share a Rossmann-fold NAD(P)H/NAD(P)(+) binding (NADB) domain. The NADB domain is found in numerous dehydrogenases of metabolic pathways such as glycolysis, and many other redox enzymes. NAD binding involves numerous hydrogen-bonds and van der Waals contacts, in particular H-bonding of residues in a turn between the first s…
mru_1016	UPF0058	88	108.13	1.34e-31	[2-90]	Uncharacterized protein family UPF0058; This archaebacterial protein has no known function.
mru_1020	RNase_Zc3h12a super family	155	85.82	2.48e-20	[7-127]	Zc3h12a-like Ribonuclease NYN domain; This domain is found in the Zc3h12a protein which has shown to be a ribonuclease that controls the stability of a set of inflammatory genes. It has been suggested that this domain belongs to the PIN domain superfamily. This domain has also been identified as part of the NYN domain family.
mru_1052 (transcriptional regulator; K07744 hypothetical protein)	HrcA_DNA-bdg	79	140.54	1.5e-41	[1-78]	Winged helix-turn-helix transcription repressor, HrcA DNA-binding; This domain is always found with a pair of CBS domains
mru_1063	Methyltransf_24	105	69.23	2.4e-14	22-125	Methyltransferase domain; This family appears to be a methyltransferase domain.
mru_1065	TagB super family	388	42.4	0.000197	310-565	CDP-glycerol glycerophosphotransferase, TagB/SpsB family [Cell wall/membrane/envelope biogenesis, Lipid transport and metabolism]
mru_1073	-					metal ion dependent glycosyltransferases (carbohydrate binding role)
mru_1081	DUF2162 super family	228	37.28	0.00164	29-238	Predicted transporter (DUF2162); Members of this family of bacterial proteins are thought to be membrane transporters, but their exact function has not, as yet, been elucidated.
mru_1094	HypA super family	113	32.1	0.00136	23-49	Hydrogenase expression/synthesis hypA family; Four conserved cysteines lie either side of the least conserved region.
mru_1096	DUF116	158	185.88	5.35e-59	55-210	Protein of unknown function DUF116; This archaebacterial protein has no known function. The protein contains seven conserved cysteines and may also be an integral membrane protein.
mru_1099 (K09140 pre-rRNA-processing protein TSR3)	DUF367 super family	128	186.02	2.4e-60	41-167	Domain of unknown function (DUF367)
mru_1103	NurA	262	96.84	2.11e-23	46-337	NurA nuclease; This family includes NurA a nuclease exhibiting both single-stranded endonuclease activity and 5'-3' exonuclease activity on single-stranded and double-stranded DNA from the hyperthermophilic archaeon Sulfolobus acidocaldarius.
mru_1108	RNase_H_2	163	114.22	2.31e-30	188-346	RNase_H superfamily;
mru_1113	secA	896	41.58	0.000432	299-422	preprotein translocase subunit SecA;
mru_1114	DUF169	216	247.2	2.18e-82	12-221	Uncharacterized ArCR, COG2043
mru_1116 (K07141 molybdenum cofactor cytidylyltransferase [EC:2.7.7.76])	Glyco_tranf_GTA_type super family	199	88.55	1.33e-21	[1-215]	Glycosyltransferase family A (GT-A) includes diverse families of glycosyl transferases with a common GT-A type structural fold; Glycosyltransferases (GTs) are enzymes that synthesize oligosaccharides, polysaccharides, and glycoconjugates by transferring the sugar moiety from an activated nucleotide-sugar donor to an acceptor molecule, which may be a growing oligosaccharide, a lipid, or a protein.…
mru_1125 (K08974 putative membrane protein)	DUF368	250	232.43	3.59e-75	18-247	Domain of unknown function (DUF368); Predicted transmembrane domain of unknown function. Family members have between 6 and 9 predicted transmembrane segments.
mru_1131	zf-ribbon_3	26	41.53	2.56e-05	27-51	zinc-ribbon domain; This family consists of a single zinc ribbon domain, ie half of a pair as in family DZR.
mru_1133	DUF955 super family	213	72.84	6.4e-16	76-190	Domain of unknown function (DUF955); Family of bacterial and viral proteins with undetermined function. A conserved H-E-X-X-H motif is suggestive of a catalytic active site and shows similarity to pfam01435.
mru_1147	zf-ribbon_3	26	36.52	0.000182	[6-28]	zinc-ribbon domain; This family consists of a single zinc ribbon domain, ie half of a pair as in family DZR.
mru_1150	zf-ribbon_3	26	48.85	1.7e-07	712-737	zinc-ribbon domain; This family consists of a single zinc ribbon domain, ie half of a pair as in family DZR
mru_1159	DUF955 super family	213	66.3	9.72e-14	[5-169]	Domain of unknown function (DUF955); Family of bacterial and viral proteins with undetermined function. A conserved H-E-X-X-H motif is suggestive of a catalytic active site and shows similarity to pfam01435.
mru_1172	AAA_23	203	50.62	3.92e-09	[9-110]	AAA domain
mru_1185	S1_like super family	65	44.49	2.52e-06	329-397	S1_like: Ribosomal protein S1-like RNA-binding domain. Found in a wide variety of RNA-associated proteins. Originally identified in S1 ribosomal protein. This superfamily also contains the Cold Shock Domain (CSD), which is a homolog of the S1 domain. Both domains are members of the Oligonucleotide/oligosaccharide Binding (OB) fold.
mru_1192	DUF2207	459	305.83	7.72e-97	28-532	Predicted membrane protein (DUF2207); This domain, found in various hypothetical bacterial proteins, has no known function.
mru_1193	DUF2207 super family	459	92.81	6.22e-22	28-221	Predicted membrane protein (DUF2207); This domain, found in various hypothetical bacterial proteins, has no known function.
mru_1195	DUF2207	459	282.72	4.98e-88	28-530	Predicted membrane protein (DUF2207); This domain, found in various hypothetical bacterial proteins, has no known function.
mru_1196	DUF2207 super family	459	213.76	3.48e-62	34-522	Predicted membrane protein (DUF2207); This domain, found in various hypothetical bacterial proteins, has no known function.
mru_1207	PMBR	33	33.96	0.000254	[4-32]	Pseudomurein-binding repeat; Methanothermobacter thermautotrophicus is a methanogenic Gram-positive microorganism with a cell wall consisting of pseudomurein. This repeat specifically binds to pseudomurein. This repeat is found at the N terminus of PeiW and PeiP which are pseudomurein binding phage proteins.
mru_1209	Aldolase_Class_I	201	38.46	0.000588	11-121	Class I aldolases; Class I aldolases. The class I aldolases use an active-site lysine which stabilizes a reaction intermediates via Schiff base formation, and have TIM beta/alpha barrel fold. The members of this family include 2-keto-3-deoxy-6-phosphogluconate (KDPG) and 2-keto-4-hydroxyglutarate (KHG) aldolases, transaldolase, dihydrodipicolinate synthase sub-family, Type I 3-dehydroquinate dehy…
mru_1213	DUF2304 super family	115	62.66	5.64e-14	[2-104]	Uncharacterized conserved protein (DUF2304); Members of this family of hypothetical archaeal proteins have no known function.
mru_1219 (K16927 energy-coupling factor transport system substrate-specific component)	DUF3816 super family	169	51.83	7.26e-09	50-209	Protein of unknown function (DUF3816); This family of proteins is functionally uncharacterized but are likely to be membrane transporters. This family of proteins is found in bacteria and archaea. Proteins in this family are typically between 177 and 208 amino acids in length. A subset of this family is associated with the TM1506 proteins. In this context, transport through the channel is predict…
mru_1227	SseB	118	65.71	2.29e-14	[22-140]	This family consists of several SseB proteins which appear to be found exclusively in Enterobacteria. SseB is known to enhance serine-sensitivity in Escherichia coli and is part of the Salmonella pathogenicity island 2 (SPI-2) translocon
mru_1242	NTP-PPase_RS21-C6_like	90	119.93	3.51e-36	[5-85]	Nucleoside Triphosphate Pyrophosphohydrolase (EC 3.6.1.8) MazG-like domain found in mouse RS21-C6 protein and its homologs
mru_1245	PRK01022	167	195.14	2.24e-63	15-178	hypothetical protein; Provisional
mru_1280	FMN_red super family	156	143.42	1.88e-43	[3-159]	NADPH-dependent FMN reductase
mru_1290	Nuc-transf super family	247	101.21	1.22e-27	[1-78]	Predicted nucleotidyltransferase; Members of this family of bacterial proteins catalyze the transfer of nucleotide residues from nucleoside diphosphates or triphosphates into dimer or polymer forms.
mru_1291	Nuc-transf super family	247	36.5	0.000924	18-140	Predicted nucleotidyltransferase; Members of this family of bacterial proteins catalyze the transfer of nucleotide residues from nucleoside diphosphates or triphosphates into dimer or polymer forms.
mru_1311	RtcB	432	171.77	5.99e-49	43-369	RNA-splicing ligase RtcB, repairs tRNA damage [Translation, ribosomal structure and biogenesis]
mru_1317	UPF0029	110	178.05	4.11e-57	14-117	Uncharacterized protein family UPF0029;
mru_1323	UPF0066	124	133.77	8.36e-41	[8-126]	Escherichia coli YaeB and related proteins; Uncharacterized protein family UPF0066. This domain includes Escherichia coli YeaB, Archeoglobus fulgidus AF0241, and Agrobacterium tumefaciens VirR. Proteins with this domain are probable S-adenosylmethionine-dependent methyltransferases but they have not been functionally characterized and the substrate is unknown.
mru_1330	-					Integral membrane protein
mru_1331	2TM	82	96.54	2.39e-27	[6-87]	2TM domain; This short region contains two transmembrane alpha helices that are found associated with a wide range of other domains. This domain may be involved in cell lysis or peptidoglycan turnover.
mru_1335	DUF3800	227	53.69	3.13e-09	[9-200]	Protein of unknown function (DUF3800); This family of proteins is functionally uncharacterized. This family of proteins is found in bacteria, archaea, eukaryotes and viruses. Proteins in this family are typically between 215 and 302 amino acids in length. There is a DE motif at the N-terminus and a QXXD motif at the C-terminus that may be functionally important.
mru_1344	TIR_2	102	72.62	1.1e-15	337-427	TIR domain; This is a family of bacterial Toll-like receptors.
mru_1346	-
mru_1348 (K09741 KEOPS complex subunit Pcc1)	Pcc1 super family	76	49.45	4.65e-10	[1-42]	Transcription factor Pcc1; Pcc1 is a transcription factor that functions in regulating genes involved in cell cycle progression and polarised growth.
mru_1361 (exosome subunit)	PRK14555	145	123.89	1.85e-36	[1-139]	hypothetical protein; Provisional
mru_1363	zf-ribbon_3	45	38.18	3.19e-05	[41-89]	This family consists of a single zinc ribbon domain, ie half of a pair as in family DZR
mru_1364	SHOCT	31	48.1	6.71e-08	275-305	Short C-terminal domain;
mru_1366	HTH_ARSR	78	42.29	3.56e-06	103-176	Arsenical Resistance Operon Repressor and similar prokaryotic, metal regulated homodimeric repressors. ARSR subfamily of helix-turn-helix bacterial transcription regulatory proteins (winged helix topology). Includes several proteins that appear to dissociate from DNA in the presence of metal ions.
mru_1375	PMT_2 super family	158	61.05	3.85e-11	75-200	Dolichyl-phosphate-mannose-protein mannosyltransferase; This family contains members that are not captured by pfam02366
mru_1379	YgdH	205	141.29	6.94e-42	[1-178]	Predicted Rossmann fold nucleotide-binding protein [General function prediction only];
mru_1384	DUF3795	64	63.94	2.08e-14	[11-76]	Protein of unknown function (DUF3795); This family of proteins is functionally uncharacterized. This family of proteins is found in bacteria and archaea. Proteins in this family are typically between 99 and 171 amino acids in length. This protein is likely to be zinc binding given the conserved cysteines.
mru_1389	Methyltransf_24	105	80.4	2.61e-19	37-151	Methyltransferase domain; This family appears to be a methyltransferase domain.
mru_1415 (K09119 KEOPS complex subunit Cgi121)	PRK14886	167	168.25	5.41e-53	[12-174]	KEOPS complex Cgi121-like subunit; Provisional
mru_1418	AAT_I super family	380	61.96	5.12e-11	33-208	Aspartate aminotransferase (AAT) superfamily (fold type I) of pyridoxal phosphate (PLP)-dependent enzymes. PLP combines with an alpha-amino acid to form a compound called a Schiff base or aldimine intermediate, which depending on the reaction, is the substrate in four kinds of reactions (1) transamination (movement of amino groups), (2) racemization (redistribution of enantiomers), (3) decarboxyl…
mru_1419	DUF650	271	318.4	6.87e-107	19-266	Archaeal protein of unknown function (DUF650); This family represents the amino terminal region of an archaeal protein of unknown function.
mru_1442	bPH_2	80	65.72	4.42e-13	91-167	Bacterial PH domain; Domain found in uncharacterized family of membrane proteins. 1-3 copies found in each protein, with each copy flanked by transmembrane helices. Members of this family have a PH domain like structure.
mru_1450	DUF356 super family	107	119.75	2.55e-35	[3-109]	Protein of unknown function (DUF356); Members of this family are around 120 amino acids in length and are found in some archaebacteria. The function of this family is unknown. However it contains a conserved motif IHPPAH that may be involved in its function.
mru_1462	DUF371	132	183.22	8.07e-60	[5-136]	Domain of unknown function (DUF371); Archaeal domain of unknown function.
mru_1464	GIY-YIG_COG1833	112	144.29	1.3e-44	[2-115]	GIY-YIG domain of hypothetical proteins from archaea and their bacterial homologs; This family includes a group of functionally uncharacterized hypothetical proteins from archaea and their bacterial homologs. These proteins contain a putative GIY-YIG domain that shows sequence homology with bacterial UvrC DNA repair proteins. Meanwhile, all of them share a C-terminal extension with semi-conserved…
mru_1469	PRK13923 super family	161	37.82	0.00167	164-218	putative spore coat protein regulator protein YlbO
mru_1479	DUF359 super family	167	135.53	2.72e-40	[11-163]	Protein of unknown function (DUF359); This family of archaebacterial proteins are about 170 amino acids in length. They have no known function. The most conserved portion of the protein contains the sequence GEEDL that may be important for its function.
mru_1493	DUF95	167	62.68	1.11e-12	28-218	Integral membrane protein DUF95; Members of this family have several predicted transmembrane regions. The function of this family is unknown.
mru_1514	AdoMet_MTases super family	124	96.19	3.63e-24	175-270	S-adenosylmethionine-dependent methyltransferases (SAM or AdoMet-MTase), class I; AdoMet-MTases are enzymes that use S-adenosyl-L-methionine (SAM or AdoMet) as a substrate for methyltransfer, creating the product S-adenosyl-L-homocysteine (AdoHcy). There are at least five structurally distinct families of AdoMet-MTases, class I being the largest and most diverse. Within this class enzymes can be …
mru_1550	RDD	131	57.7	1.02e-11	[4-112]	RDD family; This family of proteins contain three highly conserved amino acids: one arginine and two aspartates, hence the name of RDD family. This region contains two predicted transmembrane regions. The arginine occurs at the N terminus of the first helix and the first aspartate occurs in the middle of this helix.
mru_1555	TM2	50	39.07	7.93e-05	183-228	TM2 domain; This family is composed of a pair of transmembrane alpha helices connected by a short linker. The function of this domain is unknown, however it occurs in a wide range or protein contexts
mru_1563	DUF2121 super family	293	252.06	6.96e-82	[1-306]	Uncharacterized protein conserved in archaea (DUF2121); This domain, found in various hypothetical archaeal proteins, has no known function.
mru_1588	M14_ASTE_ASPA_like_4	291	57.66	1.91e-09	362-525	Peptidase M14 Succinylglutamate desuccinylase (ASTE)/aspartoacylase (ASPA)-like; uncharacterized subgroup; A functionally uncharacterized subgroup of the Succinylglutamate desuccinylase (ASTE)/aspartoacylase (ASPA) subfamily which is part of the M14 family of metallocarboxypeptidases. ASTE catalyzes the fifth and last step in arginine catabolism by the arginine succinyltransferase pathway, and as…
mru_1589	YjbQ	137	168.18	9.14e-54	[1-141]	Thiamin phosphate synthase YjbQ, UPF0047 family [Coenzyme transport and metabolism
mru_1590	PRK07418	616	33.1	0.00199	[1-25]	acetolactate synthase 3 catalytic subunit;
mru_1597	EamA	126	50.7	2.04e-08	14-138	EamA-like transporter family; This family includes many hypothetical membrane proteins of unknown function. Many of the proteins contain two copies of the aligned region. The family used to be known as DUF6
mru_1605	DUF360	108	72.88	3.89e-15	24-117	Membrane protein of unknown function; These proteins a predicted transmembrane proteins with probably four transmembrane spans. The function of these bacterial proteins is unknown. The sequences do not appear to contain any conserved polar residues that could form an active site.
mru_1622	DUF1890 super family	138	165.96	9.69e-53	[4-145]	Domain of unknown function (DUF1890); This domain is found in a set of hypothetical archaeal proteins.
mru_1631	Glycosyltransferase_GTB_type super family	335	404.55	2.11e-140	[1-338]	Glycosyltransferases catalyze the transfer of sugar moieties from activated donor molecules to specific acceptor molecules, forming glycosidic bonds. The acceptor molecule can be a lipid, a protein, a heterocyclic compound, or another carbohydrate residue. The structures of the formed glycoconjugates are extremely diverse, reflecting a wide range of biological functions. The members of this famil…
mru_1646	DUF955 super family	213	59.75	7.25e-11	173-267	Domain of unknown function (DUF955); Family of bacterial and viral proteins with undetermined function. A conserved H-E-X-X-H motif is suggestive of a catalytic active site and shows similarity to pfam01435.
mru_1653	zinc_ribbon_2	23	41.35	1.37e-06	[6-28]	zinc-ribbon domain; This family consists of a single zinc ribbon domain, ie half of a pair as in family DZR. pfam12773.
mru_1654	DUF1211 super family	197	77.36	1.75e-17	75-234	Protein of unknown function (DUF1211); This family represents a conserved region within a number of hypothetical proteins of unknown function found in eukaryotes, bacteria and archaea. These may possibly be integral membrane proteins.
mru_1660	Flavin_Reduct super family	177	136.21	8.34e-40	16-202	Flavin reductase like domain; This is a flavin reductase family consisting of enzymes known to be flavin reductases as well as various oxidoreductase and monooxygenase components. VlmR is a flavin reductase that functions in a two-component enzyme system to provide isobutylamine N-hydroxylase with reduced flavin and may be involved in the synthesis of valanimycin. SnaC is a flavin reductase that …
mru_1668	DnaJ	60	36.83	0.000432	120-159	DnaJ molecular chaperone homology domain
mru_1682	DUF2098 super family	91	66.17	1.69e-15	[11-100]	Uncharacterized protein conserved in archaea (DUF2098); This domain, found in various hypothetical prokaryotic proteins, has no known function.
mru_1683	PRCH super family	87	39.57	2.12e-05	[1-77]	Photosynthetic reaction center (RC) complex, subunit H; RC is an integral membrane protein-pigment complex which catalyzes light-induced reduction of ubiquinone to ubiquinol, generating a transmembrane electrochemical gradient of protons used to produce ATP by ATP synthase. Subunit H is positioned mainly in the cytoplasm with one transmembrane alpha helix. Provides proton transfer pathway (water …
mru_1693	PRK04032	159	167.32	2.18e-52	19-191	hypothetical protein; Provisional
mru_1696	ATP-grasp_4 super family	160	144.44	2.23e-41	187-334	ATP-grasp domain; This family includes a diverse set of enzymes that possess ATP-dependent carboxylate-amine ligase activity.
mru_1699	Flavin_Reduct super family	177	120.41	1.08e-33	29-215	Flavin reductase like domain; This is a flavin reductase family consisting of enzymes known to be flavin reductases as well as various oxidoreductase and monooxygenase components. VlmR is a flavin reductase that functions in a two-component enzyme system to provide isobutylamine N-hydroxylase with reduced flavin and may be involved in the synthesis of valanimycin. SnaC is a flavin reductase that …
mru_1700	DUF2124 super family	147	168.61	1.22e-53	[8-148]	Uncharacterized protein conserved in archaea (DUF2124); This domain, found in various hypothetical archaeal proteins, has no known function.
mru_1724	-
mru_1728 (AMMECR1 domain-containing protein; K09141 hypothetical protein)	AMMECR1 super family	201	274.63	5.79e-94	[1-185]	AMMECR1; This family consists of several AMMECR1 as well as several uncharacterized proteins. The contiguous gene deletion syndrome AMME is characterized by Alport syndrome, midface hypoplasia, mental retardation and elliptocytosis and is caused by a deletion in Xq22.3, comprising several genes including COL4A5, FACL4 and AMMECR1. This family contains sequences from several eukaryotic species as …
mru_1734	Flavin_Reduct super family	177	108.86	9.55e-30	16-172	Flavin reductase like domain; This is a flavin reductase family consisting of enzymes known to be flavin reductases as well as various oxidoreductase and monooxygenase components. VlmR is a flavin reductase that functions in a two-component enzyme system to provide isobutylamine N-hydroxylase with reduced flavin and may be involved in the synthesis of valanimycin. SnaC is a flavin reductase that …
mru_1737	SDH_N_domain	419	633.87	0	[26-482]	Saccharopine dehydrogenase N-terminal domain; SDH N-terminal domain is named due to its appearance at the N-terminal of SDH in eukaryotes, but can be found C-terminal of the SDH-like domain in other enzymes, such as the bifunctional lysine ketoglutarate reductase/saccharopine dehydrogenase enzyme. SDH catalyzes the final step in the reversible NAD-dependent oxidative deamination of saccharopine t…
mru_1749	DUF169 super family	216	78.09	1.37e-17	15-250	Uncharacterized ArCR
mru_1780	DUF2117 super family	367	323.64	2.92e-107	[1-409]	Uncharacterized protein conserved in archaea (DUF2117); This domain, found in various hypothetical archaeal proteins, has no known function.
mru_1784	COG1873	87	42.27	6.54e-07	[1-75]	RC is an integral membrane protein-pigment complex which catalyzes light-induced reduction of ubiquinone to ubiquinol, generating a transmembrane electrochemical gradient of protons used to produce ATP by ATP synthase
mru_1796	zf-ribbon_3	26	35.75	7.14e-05	[1-27]	zinc-ribbon domain; This family consists of a single zinc ribbon domain, ie half of a pair as in family DZR. pfam12773.
mru_1801	UPF0146 super family	129	116.37	8.64e-34	15-137	Uncharacterized protein family (UPF0146); The function of this family of proteins is unknown.
mru_1831	DUF372	38	75.09	5.13e-19	[15-52]	Domain of unknown function
mru_1837	DUF217 super family	71	35.44	0.000123	[3-58]	Uncharacterized ACR, COG1753; Structural modelling suggests this domain may bind nucleic acids.
mru_1849	HTH_XRE super family	99	107.83	8.08e-30	[1-100]	Helix-turn-helix XRE-family like proteins. Prokaryotic DNA binding proteins belonging to the xenobiotic response element family of transcriptional regulators.
mru_1857	DUF2284	166	149.81	1.24e-45	25-182	Predicted metal-binding protein (DUF2284); Members of this family of metal-binding hypothetical bacterial proteins have no known function.
mru_1862	CsoR-like_DUF156_3	85	144.48	4.87e-46	[2-81]	Uncharacterized family 3; belongs to a superfamily containing the transcriptional regulators CsoR (copper-sensitive operon repressor), RcnR, and FrmR, and related domains
mru_1867	DUF3781	73	104.25	1.27e-30	[3-74]	Protein of unknown function (DUF3781); This family of proteins is functionally uncharacterized. This family of proteins is found in bacteria and archaea. Proteins in this family are typically between 82 and 98 amino acids in length. There are two conserved sequence motifs: GKNWY and ITA.
mru_1884	PMT_2 super family	158	62.98	1.09e-11	80-205	Dolichyl-phosphate-mannose-protein mannosyltransferase; This family contains members that are not captured by pfam02366.
mru_1886	GT1_wbuB_like	394	91.55	1.61e-20	[3-442]	This family is most closely related to the GT1 family of glycosyltransferases. wbuB in E. coli is involved in the biosynthesis of the O26 O-antigen. It has been proposed to function as an N-acetyl-L-fucosamine (L-FucNAc) transferase.
mru_1890	PRK04194	392	456.94	7.7e-159	[1-420]	hypothetical protein; Provisional
mru_1894	DUF763	319	485.62	3.74e-172	[5-335]	Protein of unknown function (DUF763); This family consists of several uncharacterized bacterial and archaeal proteins of unknown function.
mru_1902	nt_trans super family	358	175.25	1.25e-50	[58-369]	nt_trans (nucleotidyl transferase) This superfamily includes the class I amino-acyl tRNA synthetases, pantothenate synthetase (PanC), ATP sulfurylase, and the cytidylyltransferases, all of which have a conserved dinucleotide-binding domain.
mru_1909	PIN_VapC-like	123	47.75	2.74e-08	[5-137]	PIN domain of ribonucleases (toxins), VapC, FitB, and PAE0151 of bacterial and archaeal toxin/antitoxin-like operons, and other similar homologs; PIN (PilT N terminus) domain of ribonucleases (toxins) of prokaryotic toxin/antitoxin (TA) operons, involved in growth inhibition by regulating translation, are included in this family. They include the Mycobacterium tuberculosis VapC of the VapBC (viru…
mru_1932	AAA	151	40.21	0.000307	33-98	The AAA+ (ATPases Associated with a wide variety of cellular Activities) superfamily represents an ancient group of ATPases belonging to the ASCE (for additional strand, catalytic E) division of the P-loop NTPase fold. The ASCE division also includes ABC, RecA-like, VirD4-like, PilT-like, and SF1/2 helicases. Members of the AAA+ ATPases function as molecular chaperons, ATPase subunits of protease…
mru_1936	FMN_red super family	156	84.87	2.76e-21	[3-149]	NADPH-dependent FMN reductase
mru_1937	LtrA super family	354	134.8	5.63e-36	5-309	Bacterial low temperature requirement A protein (LtrA); This family consists of several bacteria specific low temperature requirement A (LtrA) protein sequences which have been found to be essential for growth at low temperatures in Listeria monocytogenes.
mru_1938	ArsC_like	111	161.26	6.85e-52	[1-111]	Arsenate Reductase (ArsC) family, unknown subfamily; uncharacterized proteins containing a CXXC motif with similarity to thioredoxin (TRX)-fold arsenic reductases, ArsC.
mru_1943	DUF955	121	82.51	5.57e-20	34-154	Domain of unknown function (DUF955); Family of bacterial and viral proteins with undetermined function. A conserved H-E-X-X-H motif is suggestive of a catalytic active site and shows similarity to pfam01435.
mru_1946	Herpes_LMP1	382	34.61	0.00489	42-147	Herpesvirus latent membrane protein 1 (LMP1); This family consists of several latent membrane protein 1 or LMP1s mostly from Epstein-Barr virus. LMP1 of EBV is a 62-65 kDa plasma membrane protein possessing six membrane spanning regions, a short cytoplasmic N-terminus and a long cytoplasmic carboxy tail of 200 amino acids. EBV latent membrane protein 1 (LMP1) is essential for EBV-mediated transfo…
mru_1951	DUF1922	68	102.27	9.51e-30	[2-69]	Domain of unknown function (DUF1922); Members of this family consist of a beta-sheet region followed by an alpha-helix and an unstructured C-terminus. The beta-sheet region contains a CXCX...XCXC sequence with Cys residues located in two proximal loops and pointing towards each other. This precise function of this set of bacterial proteins is, as yet, unknown.
mru_1957	DUF77	92	100.65	8.7e-29	[1-87]	The crystal structure of two of these members shows that this domain has a ferredoxin like fold and is likely to exists as at least homodimers. Sulphate ions are are located at the dimer interfaces, which are thought to confer additional stability. Although the function of this domain remains to be identified, its structure suggests a role in protein-protein interactions possibly regulated by the…
mru_1963	Zn_ribbon_2	81	113.49	6.26e-34	[11-90]	Putative zinc ribbon domain; This domain appears to be a zinc binding DNA-binding domain.
mru_1964	YjiC	406	77.08	1.08e-15	160-393	UDP:flavonoid glycosyltransferase YjiC, YdhE family [Carbohydrate transport and metabolism
mru_1967	NADAR	148	158.93	4.81e-50	[7-137]	Escherichia coli swarming motility protein YbiA and related proteins; This family of uncharacterized domains was initially classified as Domain of Unknown Function (DUF1768). It contains members such as the E. coli swarming motility protein YbiA. Mutations in YbiA cause defects in Escherichia coli swarming, but not necessarily in motility. More recently, this family has been predicted to be invol…
mru_1984	PerM	355	148.94	3.17e-41	[2-313]	Predicted PurR-regulated permease PerM [General function prediction only]
mru_1997 (K07464 CRISPR-associated exonuclease Cas4 [EC:3.1.12.1])	Cas4_I-A_I-B_I-C_I-D_II-B super family	178	75.93	6.46e-17	189-310	CRISPR/Cas system-associated protein Cas4; CRISPR (Clustered Regularly Interspaced Short Palindromic Repeats) and associated Cas proteins comprise a system for heritable host defense by prokaryotic cells against phage and other foreign DNA; Cas4 is RecB-like nuclease with three-cysteine C-terminal cluster
mru_2015 (K07038 inner membrane protein)	DUF457	157	41.22	4.95e-05	153-209	Predicted membrane-bound metal-dependent hydrolase (DUF457); Family of predicted membrane-bound metal-dependent hydrolases, based on CA_C0507. May act as phospholipases.
mru_2016	M14_ASTE_ASPA_like_2	318	54.97	3.41e-09	58-118	Peptidase M14 Succinylglutamate desuccinylase (ASTE)/aspartoacylase (ASPA)-like; uncharacterized subgroup; A functionally uncharacterized subgroup of the Succinylglutamate desuccinylase (ASTE)/aspartoacylase (ASPA) subfamily which is part of the M14 family of metallocarboxypeptidases. ASTE catalyzes the fifth and last step in arginine catabolism by the arginine succinyltransferase pathway, and as…
mru_2023	TIGR00374	319	193.75	1.05e-57	10-333	conserved hypothetical protein; This model is built on a superfamily of proteins in the Archaea and in Aquifex aeolicus. The authenticity of homology can be seen in the presence of motifs in the alignment that include residues relatively rare among these sequences, even though the alignment includes long regions of low-complexity hydrophobic sequences. One apparent fusion protein contains a Glyco…
mru_2046	DUF2162	228	184.81	1.15e-57	13-236	Predicted transporter (DUF2162); Members of this family of bacterial proteins are thought to be membrane transporters, but their exact function has not, as yet, been elucidated.
mru_2069	DUF2115 super family	167	76.5	4.64e-18	[1-156]	Uncharacterized protein conserved in archaea (DUF2115); This domain, found in various hypothetical archaeal proteins, has no known function.
mru_2120	QdoI	131	61.05	3.03e-13	17-107	Cupin domain protein related to quercetin dioxygenase [General function prediction only]
mru_2130	YeiH	334	235.97	1.39e-74	[5-344]	Uncharacterized membrane protein YadS
mru_2132	Zn_ribbon_2	81	96.16	5.96e-27	[3-82]	Putative zinc ribbon domain; This domain appears to be a zinc binding DNA-binding domain.
mru_2133	Smc	1163	44.71	2.81e-05	44-183	Chromosome segregation ATPase [Cell cycle control, cell division, chromosome partitioning];
mru_2146	DUF70	331	178.64	3.39e-52	52-378	Protein of unknown function DUF70; Archaebacterial proteins of unknown function. Members of this family may be transmembrane proteins.
mru_2156	DUF63 super family	272	127.79	5.12e-35	62-263	Membrane protein of unknown function DUF63; Proteins found in Archaebacteria of unknown function. These proteins are probably transmembrane proteins.
mru_2158	DUF1786	252	291.11	4.94e-97	57-324	Putative pyruvate format-lyase activating enzyme (DUF1786); This family is annotated as pyruvate formate-lyase activating enzyme (EC:1.97.1.4) in UniProt. It is not clear where this annotation comes from.
mru_2172	zf-ribbon_3	26	40.37	2.48e-05	[1-25]	zinc-ribbon domain; This family consists of a single zinc ribbon domain, ie half of a pair as in family DZR. pfam12773.
mru_2173	EFh	63	40.99	4.93e-05	256-304	EF-hand, calcium binding motif; A diverse superfamily of calcium sensors and calcium signal modulators; most examples in this alignment model have 2 active canonical EF hands. Ca2+ binding induces a conformational change in the EF-hand motif, leading to the activation or inactivation of target proteins. EF-hands tend to occur in pairs or higher copy numbers.
mru_2180	Acyl_transf_3	321	54.06	1.51e-08	[6-334]	Acyltransferase family; This family includes a range of acyltransferase enzymes. This domain is found in many as yet uncharacterized C. elegans proteins and it is approximately 300 amino acids long.
mru_2184	Acyl_transf_3 super family	332	40.05	0.000194	[1-210]	Acyltransferase family; This family includes a range of acyltransferase enzymes. This domain is found in many as yet uncharacterized C. elegans proteins and it is approximately 300 amino acids long.
mru_2185	-
mru_2194	crotonase-like super family	178	47.2	4.56e-07	[9-85]	Crotonase/Enoyl-Coenzyme A (CoA) hydratase superfamily. This superfamily contains a diverse set of enzymes including enoyl-CoA hydratase, napthoate synthase, methylmalonyl-CoA decarboxylase, 3-hydoxybutyryl-CoA dehydratase, and dienoyl-CoA isomerase. Many of these play important roles in fatty acid metabolism. In addition to a conserved structural core and the formation of trimers (or dimers of t…
mru_2196	Peptidase_C69 super family	403	51.98	3.98e-09	30-99	Peptidase family C69
mru_2201	DUF35	66	77.66	1.06e-19	48-111	OB-fold domain; This domain has no known function and is found in conserved hypothetical archaeal and bacterial proteins. The domain is approximately 70 amino acids long. The domain is duplicated in a member from Mycobacterium tuberculosis. The structure of a DUF35 representative reveals two long N-terminal helices followed by a rubredoxin-like zinc ribbon domain and a C-terminal OB fold domain r…
mru_2205	PIN_VapC-like	123	56.61	2.01e-11	[3-128]	PIN domain of ribonucleases (toxins), VapC, FitB, and PAE0151 of bacterial and archaeal toxin/antitoxin-like operons, and other similar homologs; PIN (PilT N terminus) domain of ribonucleases (toxins) of prokaryotic toxin/antitoxin (TA) operons, involved in growth inhibition by regulating translation, are included in this family. They include the Mycobacterium tuberculosis VapC of the VapBC (viru…
mru_2214	UPF0066	124	166.51	5.61e-53	[8-128]	Escherichia coli YaeB and related proteins; Uncharacterized protein family UPF0066. This domain includes Escherichia coli YeaB, Archeoglobus fulgidus AF0241, and Agrobacterium tumefaciens VirR. Proteins with this domain are probable S-adenosylmethionine-dependent methyltransferases but they have not been functionally characterized and the substrate is unknown.
mru_2216	HIRAN	90	44.58	1.76e-07	18-60	The HIRAN protein (HIP116, Rad5p N-terminal) is found in the N-terminal regions of the SWI2/SNF2 proteins typified by HIP116 and Rad5p; HIRAN is found as a standalone protein in several bacteria and prophages, or fused to other catalytic domains, such as a nuclease of the restriction endonuclease fold and TDP1-like DNA phosphoesterases, in the eukaryotes. It has been predicted that this protein f…
mru_2219	DUF2299 super family	161	121.44	4.32e-35	[6-150]	Uncharacterized conserved protein (DUF2299); Members of this family of hypothetical bacterial proteins have no known function.

## Sheet: Protein interaction network
Locus tag	Protein interation network	Function	Bit Score	Confidence Score
mru_0017	mru_0019	adhesin-like protein	0.421	1
mru_0018	mru_0019	adhesin-like protein	0.464	1
mru_0021	-
mru_0035	mru_0036	adhesin-like protein	0.422	1
mru_0041	-
mru_0047	-
mru_0049	fwdD|mru_0255|mru_0963|mru_1111|serS|mru_0076	tungsten formylmethanofuran dehydrogenase subunit D FwdD|adhesin-like protein|adhesin-like protein|ATP-dependent DNA helicase UvrD/REP family|seryl-tRNA synthetase SerS; Catalyzes the attachment of serine to tRNA|adhesin-like protein	0.533|0.502|0.492|0.487|0.482|0.468	1
mru_0057	mru_0285	terminase large subunit	0.431	1
mru_0058	-
mru_0062	mru_0029|mru_0027|mru_0026|mru_1167|hsdM|mru_1508|mru_1121|mru_1298	5-methylcytosine restriction system component protein|DNA-cytosine methyltransferase|DNA-cytosine methyltransferase|DNA modification methylase|type I restriction-modification system M subunit HsdM|hydrolase alpha/beta fold family|DNA helicase|archaeal ATPase	0.847|0.625|0.625|0.534|0.520|0.517|0.513	3|2|2|2|2|1|2|1
mru_0063	mru_1170|mru_0133|ehaC|mru_0027|mru_0026|hisG2	ATPase|ATP-dependent DNA helicase|energy-converting hydrogenase A subunit C EhaC|DNA-cytosine methyltransferase|DNA-cytosine methyltransferase|ATP phosphoribosyltransferase HisG2	0.785|0.424|0.420|0.412|0.412|0.411	1
mru_0074	mru_0073	transcriptional regulator	0.436	1
mru_0078	mru_1167|hsdM	DNA modification methylase|type I restriction-modification system M subunit HsdM	0.785|0.785	1
mru_0080	-
mru_0100	mru_0099	glycosyl transferase GT4 family	0.557	1
mru_0134	hsdM|mru_1167|mru_0133	type I restriction-modification system M subunit HsdM|DNA modification methylase|ATP-dependent DNA helicase	0.904|0.798|0.555	3|2|1
mru_0156	mru_0157|mru_0155| rsmA|mru_0231|mru_1934|mru_0230|mru_0219	SAM-dependent methyltransferase HemK-related protein|iron-sulfur cluster binding protein|dimethyladenosine transferase KsgA|CAAX amino terminal protease family protein|methanogenesis marker protein 16|CAAX amino terminal protease family protein|NADPH-dependent FMN reductase	0.750|0.638|0.515|0.466|0.442|0.433|0.412	2|1|1|1|1|1|1|1
mru_0174 (K09723 DNA replication factor GINS)	priA|pcn|nop10|eif2a|rps27e|rpl44e|tfs2|priB|recJ1|recJ2	DNA primase small subunit PriA|DNA polymerase sliding clamp subunit PCNA family Pcn|H/ACA RNA-protein complex component Nop10p|translation initiation factor aIF-2 alpha subunit|ribosomal protein S27e Rps27e|ribosomal protein L44e Rpl44e|transcription factor S Tfs2|DNA primase large subunit PriB|ssDNA exonuclease RecJ1|ssDNA exonuclease RecJ2	0.883|0.786|0.785|0.785|0.785|0.785|0.564|0.498|0.487|0.487	2|2|1|1|1|1|2|2|1
mru_0179	rpl44e|nop10|rps27e|eif2a|mru_1361|polD2|rpl40e|mru_0475|recJ1|mru_0568	ribosomal protein L44e Rpl44e|H/ACA RNA-protein complex component Nop10p|ribosomal protein S27e Rps27e|translation initiation factor aIF-2 alpha subunit|exosome subunit|DNA polymerase large subunit DP2 PolD2|ribosomal protein L40e Rpl40e|RNA-binding protein|ssDNA exonuclease RecJ1|radical SAM domain-containing protein	0.936|0.882|0.881|0.879|0.660|0.651|0.649|0.649|0.648|0.648	2|1|21|2|1|1|1|1|1
mru_0186	mru_1567|cstA|dsbD	NifU-like FeS cluster assembly scaffold protein|carbon starvation protein CstA|cytochrome C-type biogenesis protein DsbD	0.784|0.491|0.444	1
mru_0202	mru_2095|mru_0203|mru_2187|thrS	aconitase|amidohydrolase|UbiD family decarboxylase|threonyl-tRNA synthetase ThrS	0.995|0.653|0.551|0.501	4|1|2|1
mru_0223	mru_0222	adhesin-like protein with cysteine protease domain	0.548	1
mru_0224	fwdD|mru_0255|mru_1111|mru_0963|serS|mru_0076	tungsten formylmethanofuran dehydrogenase subunit D FwdD|adhesin-like protein|ATP-dependent DNA helicase UvrD/REP family|adhesin-like protein|seryl-tRNA synthetase SerS|adhesin-like protein	0.527|0.499|0.481|0.481|0.477|0.461	1
mru_0277	-
mru_0283	mru_0285|mru_0280|tgtA2|queC|tgtA1	terminase large subunit|ParB-like nuclease domain-containing protein|archaeosine tRNA-ribosyltransferase TgtA2|queuosine biosynthesis protein QueC|archaeosine tRNA-ribosyltransferase TgtA1	0.840|0.614|0.565|0.485|0.442	1|1|2|1|1
mru_0288	mru_0287|mru_0285	phage portal protein|terminase large subunit	0.859|0.431	1
mru_0307	-
mru_0311	mru_0315	phage tail tape measure protein	0.496	1
mru_0313	mru_0315	phage tail tape measure protein	0.508	1
mru_0346	-
mru_0347	-
mru_0349 (nrpR; transcriptional repressor of nif and glnA operons NrpR; K09720 hypothetical protein)	glnA1|modC|mru_1004|mru_1548|mru_1774|mru_0518|mtrH|mru_2109|mru_0097	glutamine synthetase GlnA1|molybdate ABC transporter ATP-binding protein ModC|methanogenesis marker protein 4|transcriptional regulator MarR family|methanogenesis marker protein 3|delta 1-pyrroline-5-carboxylate synthetase|tetrahydromethanopterin S-methyltransferase subunit H|methanogenesis marker protein 12|methanogenesis marker protein 11	0.779|0.676|0.645|0.644|0.631|0.625|0.625|0.623|0.610	2|1|2|1|1|1|1|2|1|1
mru_0361	mru_0362|cbiA2|mru_0359|mru_0358	4Fe-4S ferredoxin binding domain-containing protein|cobyrinic acid a,c-diamide synthase CbiA2|transcriptional regulator HxlR family|transporter small multidrug resistance (SMR) family	0.834|0.703|0.489|0.489	1
mru_0367	mru_1167|hsdM	DNA modification methylase|type I restriction-modification system M subunit HsdM	0.785|0.785	1
mru_0372	-
mru_0376	fwdD|mru_0255|mru_1111|mru_0963|serS|mru_0076	tungsten formylmethanofuran dehydrogenase subunit D FwdD|adhesin-like protein|ATP-dependent DNA helicase UvrD/REP family|adhesin-like protein|seryl-tRNA synthetase SerS|adhesin-like protein	0.580|0.525|0.494|0.492|0.490|0.486|0.483|0.482|0.464	1
mru_0378	mru_0379	MFS transporter	0.452	1
mru_0381	mtrB|mru_1349|mtrC|vorC|pfdA|ahcY|mru_1613	tetrahydromethanopterin S-methyltransferase subunit B|ribosomal biogenesis protein|tetrahydromethanopterin S-methyltransferase subunit C|ketoisovalerate ferredoxin oxidoreductase gamma subunit VorC|SAM-dependent methyltransferase|prefoldin alpha subunit PfdA|S-adenosyl-L-homocysteine hydrolase AhcY	0.645|0.623|0.601|0.598|0.582|0.570|0.565	1
mru_0393 (K18532 adenylate kinase [EC:2.7.4.3])	rps11|ahaD|ahaB|ahaA|ahaF|ahaC|ahaH|purB|hisC|rpoL	30S ribosomal protein S11|A1A0 archaeal ATP synthase subunit D AhaD|A1A0 archaeal ATP synthase subunit B AhaB|A1A0 archaeal ATP synthase subunit A AhaA|A1A0 archaeal ATP synthase subunit F AhaF|A1A0 archaeal ATP synthase subunit C AhaC|A1A0 archaeal ATP synthase subunit H AhaH|adenylosuccinate lyase PurB|histidinol-phosphate aminotransferase HisC|DNA-directed RNA polymerase subunit L RpoL	0.962|0.920|0.904|0.900|0.900|0.900|0.900|0.900|0.785|0.640	2|3|2|1|1|1|1|1|1|3
mru_0398 (tRNA methyltransferase subunit; K07585 hypothetical protein)	mru_0397|rpl39e|rps19e|rpl31e|rnp4|eif6|rplX|mru_1319|rnp3|mru_1566	DNA-binding protein|ribosomal protein L39e Rpl39e|ribosomal protein S19e Rps19e|ribosomal protein L31e Rpl31e|ribonuclease P subunit RPR2|translation initiation factor aIF-6|ribosomal protein LX RplX|DEAD/DEAH box helicase domain-containing protein|ribonuclease P subunit P30|archaea-specific RecJ-like exonuclease	0.921|0.909|0.883|0.835|0.760|0.749|0.735|0.691|0.651|0.650	1|2|1|1|2|2|2|2|1|1
mru_0413	mru_1698|mru_0238|mru_0414	peptidase M50 family|peptidase M50 family|aminotransferase class V family	0.449|0.449|0.448	1
mru_0421	ileS|tias||pfdB|nac|mru_0557|coaE|coaA|cca|aroK	isoleucyl-tRNA synthetase IleS|DNA-binding protein; ATP-dependent agmatine transferase|prefoldin beta subunit PfdB|nascent polypeptide-associated complex protein|dihydropteroate synthase-related protein|dephospho-CoA kinase CoaE|pantothenate kinase CoaA|tRNA nucleotidyltransferase Cca|shikimate kinase AroK	0.700|0.645|0.634|0.631|0.629|0.602|0.600|0.593|0.591	2|1|1|1|2|1|1|1|1|1|1|1
mru_0425	mru_0504|mru_0654	Sua5/YciO/YrdC/YwlC family translation factor |RNA methyltransferase TrmH family	0.648|0.424	1|1|1|2
mru_0426 (K14415 tRNA-splicing ligase RtcB [EC:6.5.1.3])	mtnP|hisA|cysS|nikA2|nikA1|ahaC|mru_2089|dys	methylthioadenosine phosphorylase MtnP|phosphoribosylformimino-5- aminoimidazole carboxamide ribotide isomerase HisA|cysteinyl-tRNA synthetase CysS|nickel ABC transporter substrate-binding protein NikA2|nickel ABC transporter substrate-binding protein NikA1|A1A0 archaeal ATP synthase subunit C AhaC|Hef nuclease|deoxyhypusine synthase Dys	0.680|0.485|0.483|0.482|0.482|0.482|0.481|0.441	1|1|1|1|1|1|2
mru_0428	mru_0560|proS	ATPase|prolyl-tRNA synthetase ProS	0.442|0.422	1
mru_0432	mru_0433	dolichol kinase	0.49	1
mru_0460	mru_0433|apgM1|glmM1|mru_0921	dolichol kinase|2,3-bisphosphoglycerate-independent phosphoglycerate mutase ApgM1|phosphoglucosamine mutase GlmM1|isopentenyl diphosphate kinase	0.693|0.546|0.484|0.437	2|1|1|2
mru_0476	sufC|sufBD|mru_1567|mru_2028|arfB|mru_1038|arfA|mru_0479	FeS assembly ATPase SufC |FeS assembly protein SufBD|NifU-like FeS cluster assembly scaffold protein|radical SAM domain-containing protein|creatinine amidohydrolase ArfB|RNA methylase|GTP cyclohydrolase III ArfA|F420-0-gamma-glutamyl ligase	0.825|0.821|0.785|0.651|0.651|0.651|0.650|300|0.650	2|2|1|1|1|1|1|1|1
mru_0480	mru_0479|mtd|hypE1	F420-0-gamma-glutamyl ligase|F420-dependent methylenetetrahydromethanopterin dehydrogenase Mtd|hydrogenase expression/formation protein HypE1	0.515|0.424|0.420	2|1|1|1
mru_0488	rpl12	ribosomal protein L12P Rpl12p	0.431	1
mru_0490	mru_0491	hydrolase alpha/beta fold family	0.681	1
mru_0496	thiI	thiamine biosynthesis ATP pyrophosphatase ThiI	0.473	1
mru_0497	mru_0315|mru_1726	phage tail tape measure protein|adhesin-like protein	0.479|0.406	1
mru_0499	fbp	fructose 1,6-bisphosphatase Fbp	0.507	1
mru_0521 (K08971 putative membrane protein)	tgtA1|mru_0114|mru_0583|mru_1361|mru_0475|mru_1319|trpY|mru_1688|mru_1637|mru_2037	archaeosine tRNA-ribosyltransferase TgtA1|replication factor A|DNA mismatch repair ATPase MutS family|exosome subunit|RNA-binding protein|0.619|DEAD/DEAH box helicase domain-containing protein|tryptophan-binding regulator TrpY|hypothetical protein|ATP-dependent protease S16 family|transcriptional regulator ArsR family	0.656|0.648|0.631|0.625|0.614|0.614|0.613|0.609|0.601	2|2|1|1|1|2|1|1|1|1
mru_0528	bioB2|mru_0532|mru_0533|mru_0531|mru_0529|mru_0525|hmd	biotin synthase BioB2|ThiF family protein|hypothetical protein||NIF3 family protein|hypothetical protein|archaeal fibrillarin-like protein|coenzyme F420-dependent N(5),N(10)-methenyltetrahydromethanopterin reductase Hmd	0.884|0.842|0.834|0.823|0.797|0.727|0.700	2|2|2|2|1|2|2
mru_0530	mru_0532|bioB2|mru_0525|hmd	ThiF family protein|biotin synthase BioB2|archaeal fibrillarin-like protein|coenzyme F420-dependent N(5),N(10)-methenyltetrahydromethanopterin reductase Hmd	0.864|0.859|0.739|0.696	2
mru_0542	mru_2208|mru_1210|hmd|mru_1726|thyA	divalent cation transporter mgtE family|adhesin-like protein|coenzyme F420-dependent N(5),N(10)-methenyltetrahydromethanopterin reductase Hmd|adhesin-like protein|thymidylate synthase ThyA	0.638|0.635|0.619|0.610|0.603	1
mru_0570	-
mru_0572	mru_0138|mru_0810	transcriptional regulator MarR family|glutamate synthase domain-containing protein	0.569|0.461	1
mru_0573	-
mru_0575	mru_0577|sfsA1|mru_0574|mtrH|mru_1771|mru_1772|mcrA|mcrG|mtrE	TetR family transcriptional regulator|sugar fermentation stimulation protein SfsA1|acetyltransferase GNAT family|tetrahydromethanopterin S-methyltransferase subunit H|methanogenesis marker protein 15|methanogenesis marker protein 5|methyl-coenzyme M reductase alpha subunit McrA|methyl-coenzyme M reductase gamma subunit McrG|methyl-coenzyme M reductase beta subunit McrB|tetrahydromethanopterin S-m…	0.824|0.824|0.586|0.475|0.462|0.445|0.439|0.430|0.428|0.424	1
mru_0581	phoU	phosphate uptake regulator PhoU	0.856	1
mru_0596	-
mru_0599	mru_0598|mru_0600|cbiQ3	band 7 family protein|DEAD/DEAH box helicase domain-containing protein|cobalt ABC transporter permease protein CbiQ3	0.978|0.457|0.413	3|1|1
mru_0607	tfb1|mru_0504|tfb2|coaE	transcription initiation factor TFIIB Tfb1|Sua5/YciO/YrdC/YwlC family translation factor|transcription initiation factor TFIIB Tfb2|dephospho-CoA kinase CoaE	0.531|0.514|0.485|0.408	1
mru_0642	-
mru_0647	mru_0627|mru_1284	ZPR1 zinc-finger domain-containing protein|RNA-binding protein	0.785|0.426	1
mru_0658	mru_1866|rsmA|mru_1034|mru_0601|mru_0321	RNA-binding protein|dimethyladenosine transferase KsgA|HEAT repeat-containing protein|HEAT repeat-containing protein|dnd system-associated protein 3	0.963|0.90|0.870|0.870|0.870	3|3|1|1|1
mru_0660	mru_0659	YhgE/Pip-like protein	0.434	1
mru_0671	gspF2|cofA	type II secretion system protein F GspF2|lactaldehyde dehydrogenase CofA	0.697|0.457	1
mru_0674	-
mru_0677	pan|rpl40e|psmB|mru_1357|rps7p|rps24e|mru_0001|mru_0423|rplPO|mru_0461	proteasome-activating nucleotidase|ribosomal protein L40e Rpl40e|proteasome beta subunit|proteasome alpha subunit|30S ribosomal protein S7|ribosomal protein S24e Rps24e|cdc6 family replication initiation protein Cdc6-1|cdc6 family replication initiation protein Cdc6-2|acidic ribosomal protein P0 RplPO|ribosomal protein S3Ae Rps3ae	0.974|0.939|0.934|0.925|0.924|0.920|0.892|0.875|0.869	3|3|4|3|3|4|2|2|2|3|3
mru_0679	-
mru_0686	-
mru_0717	-
mru_0719	-
mru_0720	pyrH|mru_0721	uridylate kinase PyrH|hydrolase TatD family	0.602|0.550	1
mru_0738	-
mru_0739	-
mru_0741	-
mru_0742	-
mru_0744	mru_0040|mru_1726|cobZ|mru_0255|mru_0315|mru_0963|mru_2140|mru_0287	ATPase|adhesin-like protein|alpha-ribazole phosphatase CobZ|adhesin-like protein|phage tail tape measure protein|adhesin-like protein|archaeal ATPase|phage portal protein	0.614|0.576|0.542|0.542|0.527|0.449|0.415|0.415	1
mru_0747	ubiB2|mru_0748	2-polyprenylphenol 6- hydroxylase UbiB2|TPR repeat-containing protein	0.518|0.428	1
mru_0757	-
mru_0761	-
mru_0764	-
mru_0776	mru_0777|mru_0775	transposase|adhesin-like protein	0.511|0.440	1
mru_0780	mru_0668|mru_0667	methanogenesis marker protein 1|TfuA-like protein	0.432|0.411	1
mru_0781	-
mru_0785	-
mru_0790	mru_0789	ion transport protein	0.686	1
mru_0791	mru_0794|mru_0792|mru_0148|mru_0789|mru_0797|mru_0796|mru_0795	CRISPR-associated protein CT1132 family|CRISPR-associated protein Cas6|oxidoreductase aldo/keto reductase family|ion transport protein|CRISPR-associated protein Cas4-1|CRISPR-associated helicase Cas3|CRISPR-associated protein Cas5 Hmari subtype	0.498|0.498|0.496|0.480|0.437|0.437|0.437	1
mru_0793 (K19114 CRISPR-associated protein Csh1)	mru_0794|mru_0792|mru_0796|mru_0795|mru_0797|cas1-1|mru_0799	CRISPR-associated protein CT1132 family|CRISPR-associated protein Cas6|CRISPR-associated helicase Cas3|CRISPR-associated protein Cas5 Hmari subtype|CRISPR-associated protein Cas4-1|CRISPR-associated protein Cas1-1|CRISPR-associated protein Cas2-1	0.864|0.863|0.748|0.748|0.747|0.592|0.576	1
mru_0801	mru_0800	TPR repeat-containing protein	0.477	1
mru_0805	-
mru_0806	flpA|mru_1813|mru_1121|rad50|mru_0391|radA	fibrillarin FlpA; Involved in pre-rRNA and tRNA processing|TPR repeat-containing protein|DNA helicase|DNA double-strand break repair protein Rad50|oligosaccharyl transferase|DNA repair and recombination protein RadA	0.481|0.481|0.481|0.481|0.481|0.481	1
mru_0818	mru_0504|mru_0820	Sua5/YciO/YrdC/YwlC family translation factor|calcineurin-like phosphoesterase	0.602|0.597	1
mru_0831	-
mru_0832	-
mru_0835	-
mru_0840 ( K08979 putative membrane protein)	cca|mru_0269|mru_0259|mru_0132|rpl12|mru_0114|mru_0001	tRNA nucleotidyltransferase Cca|ATPase involved in DNA replication control MCM family|cdc6 family replication initiation protein Cdc6-3|transcriptional regulator ArsR family|ribosomal protein L12P Rpl12p|replication factor A |cdc6 family replication initiation protein Cdc6-1	0.626|0.573|0.539|0.506|0.504|0.501|0.500	1
mru_0850	gar1|rnp1|cbf5p|rps19p|rpl22p|rpl14p|rpl2p|rps4e|rpl24p|rpl15p	H/ACA RNA-protein complex component Gar1|ribonuclease P subunit P29|ribonuclease P subunit P29|50S ribosomal protein L22|50S ribosomal protein L14|ribosomal protein L2P Rpl2p|ribosomal protein S4e Rps4e|ribosomal protein L24P Rpl24p|50S ribosomal protein L15	0.894|0.877|0.872|0.852|0.845|0.832|0.829|0.824|0.817|0.797	2|3|3|4|3|2|2|3|3|2
mru_0877	adk|secY|mru_0869|cmk|cbf5p|rpl15p|rpl30p|rps5p|rpl18p|rpl19e	adenylate kinase Adk|preprotein translocase subunit SecY|ribosomal protein L32e Rpl32e|cytidylate kinase Cmk|H/ACA RNA-protein complex component Cbf5p|50S ribosomal protein L15|ribosomal protein L30P Rpl30p|30S ribosomal protein S5|50S ribosomal protein L18|ribosomal protein L19e Rpl19e	0.903|0.841|0.835|0.815|0.785|0.785|0.785|0.785|0.785|0.785	2|1|1|2|2|1|1|1|1|1|1|1
mru_0901	-
mru_0903	-
mru_0930	ppaC|mru_1288|mru_1306|mru_1168	manganese-dependent inorganic pyrophosphatase PpaC |serine/threonine protein phosphatase|serine/threonine protein kinase|serine/threonine protein kinase with TPR repeats	0.718|0.688|0.614|0.614	1|2|2|2
mru_0939	mru_1684|rpoA1|rpoA2rpoA2|thgL|mru_1025|pykA	histone acetyltransferase ELP3 family|DNA-directed RNA polymerase subunit A' RpoA1|DNA-directed RNA polymerase subunit A'' RpoA2|tRNA(His) guanylyltransferase ThgL|RNA ligase DRB0094 family|pyruvate kinase PykA		2|1|1|1|1|2
mru_0947	cofD|cofC|cofG|cofH|npdG2|npdG1|aksF|leuB|mptA|comC	LPPG-FO 2-phospho-L-lactate transferase CofD|2-phospho-L-lactate guanylyltransferase CofC|FO synthase subunit 1 CofG|FO synthase subunit 2 CofH|NADPH-dependent F420 reductase NpdG2|NADPH-dependent F420 reductase NpdG1|isohomocitrate dehydrogenase AksF|3-isopropylmalate dehydrogenase LeuB|GTP cyclohydrolase MptA|L-sulfolactate dehydrogenase ComC	0.885|0.885|0.700|0.699|0.532|0.532|0.508|0.508|0.489|0.489	1|1|1|1|1|1|1|1|2|2
mru_0960	metG|priA|tgtA1|mru_0391|mru_0249|mru_0114|mru_2028	methionyl-tRNA synthetase MetG|DNA primase small subunit PriA|archaeosine tRNA-ribosyltransferase TgtA1|oligosaccharyl transferase|LysR family transcriptional regulator|replication factor A|radical SAM domain-containing protein	0.705|0.680|0.652|0.652|0.652|0.652|0.651	1|2|1|1|1|1|1|1
mru_0971	-
mru_0983	-
mru_1013	aspS|mru_2136|sdhB	aspartyl-tRNA synthetase AspS|polysaccharide biosynthesis protein|succinate dehydrogenase/fumarate reductase iron-sulfur protein SdhB	0.471|0.425|0.407	1
mru_1016	rnp3|mru_1390|mru_0915|fwdH|ehaC|arfA	ribonuclease P subunit P30|CBS domain-containing protein|4Fe-4S binding domain-containing protein|tungsten formylmethanofuran dehydrogenase subunit H FwdH|energy-converting hydrogenase A subunit C EhaC|GTP cyclohydrolase III ArfA	0.630|0.610|0.565|0.561|0.545|0.525	1
mru_1020	-
mru_1052 (transcriptional regulator; K07744 hypothetical protein)	hypE1|rps27e|tfe|dys|coaA|hjc|mru_1141|ribC	hydrogenase expression/formation protein HypE1|ribosomal protein S27e Rps27e|transcription initiation factor TFIIE alpha subunit Tfe|deoxyhypusine synthase Dys|pantothenate kinase CoaA|archaeal Holliday junction resolvase Hjc|allosteric regulator of homoserine dehydrogenase|riboflavin synthase RibC	0.630|0.589|0.579|0.567|0.537|0.525|0.522|0.515	1
mru_1063	rfbA2|mru_1526|rfbC2|rfbB2|mru_1378|mru_1880|mru_1459|mru_1064|mru_1883|mru_1679	glucose-1-phosphate thymidylyltransferase RfbA2|nucleotidyl transferase|dTDP-4-dehydrorhamnose 3,5-epimerase RfbC2|dTDP-glucose 4,6-dehydratase RfbB2|glycosyl transferase GT4 family|polysaccharide biosynthesis protein|NAD-dependent epimerase/dehydratase|glycosyl transferase GT2 family|glycosyl transferase GT4 family|glycosyl transferase GT4 family	0.902|0.822|0.793|0.775|0.723|0.695|0.644|0.618|0.611|0.611	1
mru_1065	ribL|mru_1074|mru_1457|mru_1071|mru_2190|mru_1056|mru_1456|mru_1070|mru_0113|mru_2136	glycerol-3-phosphate cytidylyltransferase|glycosyl transferase GT2 family|polysaccharide/polyol phosphate ABC transporter ATP-binding protein|polysaccharide/polyol phosphate ABC transporter ATP-binding protein|nucleotidyl transferase|2-C-methyl-D-erythritol 4-phosphate cytidylyltransferase|polysaccharide/polyol phosphate ABC transporter permease protein|polysaccharide/polyol phosphate ABC transpo…	0.826|0.760|0.614|0.609|0.562|0.534|0.529|0.529|0.521|0.499	2|3|4|4|2|3|2|2|2|2
mru_1073	mru_1288|mru_1074|ehaQ	serine/threonine protein phosphatase|glycosyl transferase GT2 family|energy-converting hydrogenase A subunit Q EhaQ	0.521|0.488|0.404	1
mru_1081	mru_1082|mru_2051|mru_2045|mru_1841|mru_0705	MotA/TolQ/ExbB proton channel family protein|MotA/TolQ/ExbB proton channel family protein|MotA/TolQ/ExbB proton channel family protein|transporter MotA/TolQ/ExbB proton channel family|MotA/TolQ/ExbB proton channel family protein	0.744|0.455|0.455|0.455|0.455	1
mru_1094	-
mru_1096	mru_1168|mru_1306|mru_1929|mru_0436|mru_2109|mru_1773|mru_1931	serine/threonine protein kinase with TPR repeats|serine/threonine protein kinase|methanogenesis marker protein 10|methanogenesis marker protein 8|methanogenesis marker protein 12|methanogenesis marker protein 6|methanogenesis marker protein 7	0.518|0.511|0.472|0.450|0.439|0.438|0.430	2|2|2|1|1|1|1|1
mru_1099 (K09140 pre-rRNA-processing protein TSR3)	mru_2100|rpl40e|mcm|rpl15e|tbp|rpl7ae|rps6e|pelA|trm1	glycoprotease M22 family|ribosomal protein L40e Rpl40e|replicative DNA helicase Mcm|ribosomal protein L15e Rpl15e|TATA-box binding protein Tbp|ribosomal protein L7Ae Rpl7ae|ribosomal protein S6e Rps6e|cell division protein pelota PelA|N2,N2-dimethylguanosine tRNA methyltransferase Trm1	0.877|0.688|0.554|0.549|0.516|0.504|0.501|0.500|0.494	4|1|1|1|1|2|1|2|1|2|2
mru_1103	mru_1104|rad50|mre11|mru_1121|mru_1813|mru_0323|fwdD|mru_1111	ATPase|DNA double-strand break repair protein Rad50|DNA double-strand break repair protein Mre11|DNA helicase|TPR repeat-containing protein|dnd system-associated protein 2|tungsten formylmethanofuran dehydrogenase subunit D FwdD|ATP-dependent DNA helicase UvrD/REP family	0.972|0.970|0.968|0.893|0.877|0.817|0.640|0.625	3|3|3|3|3|2|2|21|1
mru_1108	mru_1110|mru_0132|uvrC|tmk2	DEAD/DEAH box helicase domain-containing protein|transcriptional regulator ArsR family|excinuclease ABC subunit C|thymidylate kinase Tmk2	0.955|0.539|0.447|0.413	2|1|2|1
mru_1113	mru_1111	ATP-dependent DNA helicase UvrD/REP family	0.615	1
mru_1114	mru_1772|mru_1915|mtrH|mcrA|mcrG|mtrE|mcrD|mcrB|mtrC|mru_1931	methanogenesis marker protein 5|methanogenesis marker protein 14|tetrahydromethanopterin S-methyltransferase subunit H|methyl-coenzyme M reductase alpha subunit McrA|methyl-coenzyme M reductase gamma subunit McrG|tetrahydromethanopterin S-methyltransferase subunit E|methyl-coenzyme M reductase D subunit McrD|methyl-coenzyme M reductase beta subunit McrB|tetrahydromethanopterin S-methyltransferase…	0.593|0.588|0.586|0.585|0.584|0.584|0.581|0.580|0.575|0.570	1
mru_1116 (K07141 molybdenum cofactor cytidylyltransferase [EC:2.7.7.76])	mru_0561|moaA|cpgS|tgtA1|mru_0114	von Willebrand factor type A domain-containing protein|molybdenum cofactor biosynthesis protein MoaA|cyclic 2,3-diphosphoglycerate-synthetase|archaeosine tRNA-ribosyltransferase TgtA1|replication factor A	0.846|0.647|0.624|0.593|0.574	3|2|1|1|1|1
mru_1125 (K08974 putative membrane protein)	uppP|aroE|truD|mru_1056	UDP-diphosphatase|shikimate 5-dehydrogenase AroE|tRNA pseudouridine synthase D TruD|2-C-methyl-D-erythritol 4-phosphate cytidylyltransferase	0.451|0.433|0.426|0.422	2|1|1|1
mru_1131	mru_0653|ehaQ	ferredoxin|energy-converting hydrogenase A subunit Q EhaQ	0.441|0.401	1
mru_1133	mru_1134|mru_1944|mru_1160|mru_1738	transcriptional regulator|transcriptional regulator|transcriptional regulator|CAAX amino terminal protease family protein	0.847|0.651|0.651|0.458	2|1|1|1
mru_1147	mru_1145	toxic anion resistance protein	0.432	1
mru_1150	-
mru_1159	mru_1160|mru_1134|mru_1944|mru_1738|mru_1158	transcriptional regulator|transcriptional regulator |transcriptional regulator CAAX amino terminal protease family protein|RecF/RecN/SMC N terminal domain-containing protein	0.948|0.666|0.651|0.453|0.446	2|2|1|1|1
mru_1172	mru_1184|mru_1138|mru_1111|mru_1170|mru_1167	ATP-dependent DNA helicase UvrD/REP family|ATP-dependent DNA helicase UvrD/REP family|ATP-dependent DNA helicase UvrD/REP family|ATPase|DNA modification methylase	0.725|0.725|0.725|0.598|0.437	2|2|2|1|1
mru_1185	mru_1639|mru_1184	acetyl-CoA acetyltransferase|ATP-dependent DNA helicase UvrD/REP family	0.465|0.447	2|1
mru_1192	mru_1194|mru_1111|mru_0255|fwdD|fwdG|serS|mru_1298|mru_1880	LemA family protein|ATP-dependent DNA helicase UvrD/REP family|adhesin-like protein|tungsten formylmethanofuran dehydrogenase subunit D FwdD|tungsten formylmethanofuran dehydrogenase subunit G FwdG|seryl-tRNA synthetase SerS|archaeal ATPase|polysaccharide biosynthesis protein	0.776|0.569|0.555|0.545|0.511|0.495|0.492|0.440	2|1|1|2|1|1|1|1|1|1|1
mru_1193	mru_1194	LemA family protein	0.805	1
mru_1195	mru_1194|mru_1111|mru_0255|fwdD|fwdG|serS|mru_1298|mru_1880	LemA family protein|ATP-dependent DNA helicase UvrD/REP family|adhesin-like protein|tungsten formylmethanofuran dehydrogenase subunit D FwdD|tungsten formylmethanofuran dehydrogenase subunit G FwdG|seryl-tRNA synthetase SerS|archaeal ATPase|polysaccharide biosynthesis protein	0.629|0.554|0.543|0.528|0.492|0.489|0.463|0.424	2|3|1|1|1|1|1|1|1|1
mru_1196	mru_1194|mru_1111|mru_0255|fwdD|fwdG|serS|mru_1298|mru_1880	LemA family protein|ATP-dependent DNA helicase UvrD/REP family|adhesin-like protein|tungsten formylmethanofuran dehydrogenase subunit D FwdD|tungsten formylmethanofuran dehydrogenase subunit G FwdG|seryl-tRNA synthetase SerS|archaeal ATPase|polysaccharide biosynthesis protein	0.625|0.559|0.528|0.528|0.520|0.517|0.462	21|1|1|1|1|1|1|1|1|1
mru_1207	guaB	inosine-5'-monophosphate dehydrogenase GuaB	0.447	1
mru_1209	guaB|afpA|mru_0557|fwdA|fwdC|mru_0709|citG|mru_1695|ftr2|mptG	inosine-5'-monophosphate dehydrogenase GuaB|archaeoflavoprotein AfpA|dihydropteroate synthase-related protein|tungsten formylmethanofuran dehydrogenase subunit A FwdA|tungsten formylmethanofuran dehydrogenase subunit C FwdC |ATP-grasp domain-containing protein|ATP-dephospho-CoA triphosphoribosyl transferase CitG|H4MPT-linked C1 transfer pathway protein|formylmethanofuran--tetrahydromethanopterin …	0.874|0.736|0.708|0.695|0.684|0.683|0.663|0.661|0.656|0.652	1|2|2|3|3|3|3|2|2|2
mru_1213	mru_1214|ribC|hdrB2|mru_1211	glycosyl transferase GT2 family|riboflavin synthase RibC|CoB--CoM heterodisulfide reductase subunitB HdrB24Fe-4S binding domain-containing protein	0.702|0.470|0.452|0.452	1
mru_1219 (K16927 energy-coupling factor transport system substrate-specific component)	cbiQ3|cbiO3|cbiQ1|cbiQ2|cbiO2|cbiO1|thiD1|cbiZ	cobalt ABC transporter permease protein CbiQ3|cobalt ABC transporter ATP-binding protein CbiO3|cobalt ABC transporter permease protein CbiQ1|cobalt ABC transporter permease protein CbiQ2|cobalt ABC transporter ATP-binding protein CbiO2|cobalt ABC transporter ATP-binding protein CbiO1|phosphomethylpyrimidine kinase ThiD1|adenosylcobinamide amidohydrolase CbiZ	0.981|0.952|0.915|0.903|0.774|0.688|0.594|0.513	4|5|4|3|4|4|2|1
mru_1227	tmk2	thymidylate kinase Tmk2	0.465	1
mru_1242	eno|mru_2030|pgk2A|rnc|pyrG|dtd|birA|dapB	phosphopyruvate hydratase Eno|CBS domain-containing protein|2-phosphoglycerate kinase Pgk2A|ribonuclease III Rnc|CTP synthase PyrG|D-tyrosyl-tRNA(Tyr) deacylase|biotin-acetyl-CoA-carboxylase ligase BirA|dihydrodipicolinate reductase DapB	0.553|0.485|0.483|0.471|0.448|0.445|0.441|0.431	2|1|1|2|2|1|2|1
mru_1245	aroE|mru_1004|mru_2109|mcrG|mcrD|mru_0132|mru_1770|mru_1929|mcrC|mru_1773	shikimate 5-dehydrogenase AroE|methanogenesis marker protein 4|methanogenesis marker protein 12|methyl-coenzyme M reductase gamma subunit McrG|methyl-coenzyme M reductase D subunit McrD|transcriptional regulator ArsR family|methanogenesis marker protein 17|methanogenesis marker protein 10|methyl-coenzyme M reductase C subunit McrC|methanogenesis marker protein 6	0.824|0.647|0.642|0.642|0.632|0.630|0.625|0.619|0.619|0.618	1
mru_1280	mru_1720	flavodoxin	0.6	1
mru_1290	korA|vorA|porA|metX2|metX1|cobA|mru_1720|mru_1936|vorB|metE	2-oxoglutarate ferredoxin oxidoreductase subunit alpha KorA|ketoisovalerate ferredoxin oxidoreductase alpha subunit VorA|pyruvate ferredoxin oxidoreductase alpha subunit PorA|homoserine O-acetyltransferase MetX2|homoserine O-acetyltransferase MetX1|uroporphyrin-III C-methyltransferase CobA|flavodoxin|ketoisovalerate ferredoxin oxidoreductase beta subunit VorB|methionine synthase MetE	0.988|0.988|0.988|0.834|0.826|0.602|0.600|0.569|0.482	5|5|5|2|2|2|1|2|2
mru_1291	-
mru_1311	phi2|mru_1312|hisA|cysS|nikA2|nikA1|ahaC|mru_2089|mru_1313	3-hexulose-6-phosphate isomerase Phi2|adhesin-like protein|phosphoribosylformimino-5- aminoimidazole carboxamide ribotide isomerase HisA|cysteinyl-tRNA synthetase CysS|nickel ABC transporter substrate-binding protein NikA2|nickel ABC transporter substrate-binding protein NikA1|A1A0 archaeal ATP synthase subunit C AhaC|Hef nuclease|adhesin-like protein	0.623|0.494|0.485|0.483|0.482|0.482|0.482|0.481|0.448	1
mru_1317	ribD|nadE	diaminohydroxyphosphoribosylaminopyrimidine reductase RibD|NAD+ synthetase NadE	0.453|0.431	1
mru_1323	fwdE|glnK|mru_0253	tungsten formylmethanofuran dehydrogenase subunit E FwdE|nitrogen regulatory protein P-II GlnK|ABC transporter ATP-binding protein	0.847|0.444|0.402	2|1|1
mru_1330	mru_1329	carbohydrate kinase PfkB family	0.514	1
mru_1331	-
mru_1335	-
mru_1344	mru_1345|mru_1342	4Fe-4S binding domain-containing protein|adhesin-like protein	0.532|0.417	1
mru_1346	mru_1345|pfdB	4Fe-4S binding domain-containing protein|prefoldin beta subunit PfdB	0.671|0.619	1
mru_1348 (K09741 KEOPS complex subunit Pcc1)	mru_1349|pfdB|rpl37ae|rpoP|mru_1355|rrp42|rrp41|mru_2100|rrp4	ribosomal biogenesis protein|prefoldin beta subunit PfdB|ribosomal protein L37Ae Rpl37ae|DNA-directed RNA polymerase subunit P RpoP|exosome subunit|exosome complex RNA-binding protein Rrp42|exosome complex exonuclease Rrp41|glycoprotease M22 family|exosome complex RNA-binding protein Rrp4	0.884|0.882|0.839|0.839|0.785|0.773|0.768|0.750|0.702	1
mru_1361 (exosome subunit)	rnp3|rnp2|rpl15e|hjc|mru_0179|cpgS|rrp4|rps24e|mru_1566	ribonuclease P subunit P30|ribonuclease P subunit P14|ribosomal protein L15e Rpl15e|archaeal Holliday junction resolvase Hjc |hypothetical protein|cyclic 2,3-diphosphoglycerate-synthetase|exosome complex RNA-binding protein Rrp4|ribosomal protein S24e Rps24e|archaea-specific RecJ-like exonuclease	0.958|0.901|0.894|0.665|0.660|0.659|0.656|0.650|0.647	3|2|1|2|2|2|2|1|1
mru_1363	-
mru_1364	-
mru_1366	glmS2|glmS1|sdhB	glucosamine-fructose-6-phosphate aminotransferase GlmS2|glucosamine-fructose-6-phosphate aminotransferase GlmS1|succinate dehydrogenase/fumarate reductase iron-sulfur protein SdhB	0.478|0.478|0.413	2
mru_1375	mru_1374	acetyltransferase GNAT family	0.477	1
mru_1379	mru_1378|pyrF|gor2|moaB|fen	glycosyl transferase GT4 family|orotidine 5'-phosphate decarboxylase PyrF|glutathione-disulfide reductase Gor2|molybdenum cofactor biosynthesis protein B MoaB|flap endonuclease Fen	0.671|0.613|0.574|0.478|0.473	3|2|4|3|1
mru_1384	mru_1383|mru_0142|mru_1548|mru_0255	staphylococcal nuclease domain-containing protein|TetR family transcriptional regulator|transcriptional regulator MarR family|adhesin-like protein	0.506|0.459|0.417|0.413	1
mru_1389	mru_1467|mru_0585|mru_0584|mru_0923|alaS	peptidase U32 family|peptidase U32 family|peptidase U32 family|RNA-metabolising metallo-beta-lactamase|alanyl-tRNA synthetase AlaS	0.785|0.785|0.785|0.756	1
mru_1415 (K09119 KEOPS complex subunit Cgi121)	mru_2100|cimA|aroK|rnp3|mru_1548|arfA|mru_0518|mtrB	glycoprotease M22 family|citramalate synthase CimA|shikimate kinase AroK|ribonuclease P subunit P30|transcriptional regulator MarR family|GTP cyclohydrolase III ArfA|delta 1-pyrroline-5-carboxylate synthetase|tetrahydromethanopterin S-methyltransferase subunit B	0.996|0.682|0.643|0.635|0.613|0.610|0.582|0.580	2|1|2|1|1|1|1|1|1
mru_1418	mru_1038|mru_2028|arfB|mru_0249|mru_0391|aroH	RNA methylase|radical SAM domain-containing protein|creatinine amidohydrolase ArfB|LysR family transcriptional regulator|oligosaccharyl transferase|chorismate mutase AroH	0.661|0.652|0.652|0.652|0.651|0.649	1
mru_1419	mru_0423|tiaS|cca|ribK|pfdB|mru_0133|mru_0259	cdc6 family replication initiation protein Cdc6-2|DNA-binding protein|tRNA nucleotidyltransferase Cca|riboflavin kinase RibK|prefoldin beta subunit PfdB|ATP-dependent DNA helicase|cdc6 family replication initiation protein Cdc6-3	0.609|0.590|0.567|0.566|0.564|0.559|0.542	1
mru_1442	mru_1441|mru_1440|mru_0114|mru_1443|mru_1868|mru_0557	geranylgeranyl reductase family protein|RNA methylase|replication factor A|ABM family protein|serine/threonine protein kinase RIO1 family|dihydropteroate synthase-related protein	0.630|0.564|0.481|0.455|0.448|0.405	2|2|1|1|1|1|1
mru_1450	ehbO|ehbD|mru_1349|mru_0518|tmk2|mtrC|ehaC|rnp3	energy-converting hydrogenase B subunit O EhbO|energy-converting hydrogenase B subunit D EhbD|ribosomal biogenesis protein|delta 1-pyrroline-5-carboxylate synthetase|thymidylate kinase Tmk2|tetrahydromethanopterin S-methyltransferase subunit C|energy-converting hydrogenase A subunit C EhaC|ribonuclease P subunit P30	0.639|0.621|0.587|0.582|0.579|0.575|0.572	1
mru_1462	panC|hjc|tfe|arfA|mru_1809|tiaS|mru_2030|mru_0479	pantothenate synthase PanC|archaeal Holliday junction resolvase Hjc|transcription initiation factor TFIIE alpha subunit Tfe|GTP cyclohydrolase III ArfA|transcription elongation factor NusA-like protein|DNA-binding protein|CBS domain-containing protein|F420-0-gamma-glutamyl ligase	0.668|0.652|0.595|0.583|0.569|0.564|0.561|0.533	1
mru_1464	sfsA2|nth|mru_1121|rad50|hjc|mru_0114|fen|mru_1855	sugar fermentation stimulation protein SfsA2|endonuclease III Nth|DNA helicase|DNA double-strand break repair protein Rad50|archaeal Holliday junction resolvase Hjc|replication factor A|flap endonuclease Fen|endonuclease IV	0.899|0.894|0.583|0.559|0.545|0.540|0.505|0.483	1
mru_1469	galE|purF	UDP-glucose 4-epimerase GalE|amidophosphoribosyltransferase PurF	0.598|0.544	1
mru_1479	rps27ae|rps24e|coaD|mru_2100|eif2g|rpoE1|rpoE2|rpl44e	ribosomal protein S27ae Rps27ae|ribosomal protein S24e Rps24e|phosphopantetheine adenylyltransferase CoaD|glycoprotease M22 family|translation initiation factor aIF-2 gamma subunit|DNA-directed RNA polymerase subunit E' RpoE1|DNA-directed RNA polymerase subunit E'' RpoE2|ribosomal protein L44e Rpl44e	0.947|0.932|0.870|0.785|0.785|0.785|0.785|0.707	1
mru_1493	trpS|thrC|mru_0560|endA|proS	tryptophanyl-tRNA synthetase TrpS|threonine synthase ThrC|ATPase|tRNA intron endonuclease EndA|prolyl-tRNA synthetase ProS	0.666|0.553|0.442|0.437|0.422	1
mru_1514	mru_2028|mru_0391|mru_1513|tgtA2|mru_0249|arfB|mru_1038	radical SAM domain-containing protein|oligosaccharyl transferase|adhesin-like protein|archaeosine tRNA-ribosyltransferase TgtA2|LysR family transcriptional regulator|creatinine amidohydrolase ArfB|RNA methylase	0.606|0.602|0.593|0.584|0.583|0.557|0.547	2|1|2|2|1|1|1
mru_1550	mru_0734|mru_1677|hypE2|mru_1549|pyrE2|mru_0560	5-formyltetrahydrofolate cyclo-ligase|peptidase S49 family|hydrogenase maturation factor HypE2|CRISPR-associated protein Cas4-2|orotate phosphoribosyltransferase PyrE2|ATPase	0.758|0.756|0.690|0.458|0.411|0.408	2|2|2|1|1|2|1
mru_1555	mru_1554|mru_0255|polB2|mru_0132	hydrolase HAD superfamily|adhesin-like protein|DNA polymerase family B PolB2|transcriptional regulator ArsR family	0.628|0.453|0.410|0.407	1
mru_1563	mru_1562|mtrB|mru_1390|pcaC2|mru_0249|pcaC1|mru_0915	metallo-beta-lactamase superfamily protein|tetrahydromethanopterin S-methyltransferase subunit B|CBS domain-containing protein|carboxymuconolactone decarboxylase family protein PcaC2 |LysR family transcriptional regulator|carboxymuconolactone decarboxylase family protein PcaC1|4Fe-4S binding domain-containing protein	0.757|0.640|0.634|0.630|0.628|0.618|0.617	1
mru_1588	mru_0419|mru_0978|mru_2021|mru_1604|mru_1499|mru_1497|mru_1358	adhesin-like protein|adhesin-like protein|transglutaminase domain-containing protein|adhesin-like protein with transglutaminase domain|adhesin-like protein with transglutaminase domain|adhesin-like protein with transglutaminase domain|adhesin-like protein	0.417|0.416|0.404|0.404|0.404|0.404|0.404	3|3|1|2|2|2|2
mru_1589	ribL|phi2	glycerol-3-phosphate cytidylyltransferase|3-hexulose-6-phosphate isomerase Phi2	0.546|0.418	1|2
mru_1590	-
mru_1597	secY|mru_0580	preprotein translocase subunit SecY|NADPH-dependent FMN reductase	0.773|0.421	2|1
mru_1605	mru_0076|mru_0963|fwdD|serS|mru_1111|mru_0795|gshA2	adhesin-like protein|adhesin-like protein|tungsten formylmethanofuran dehydrogenase subunit D FwdD|seryl-tRNA synthetase SerS|ATP-dependent DNA helicase UvrD/REP family|CRISPR-associated protein Cas5 Hmari subtype|gamma-glutamylcysteine synthetase GshA2	0.516|0.490|0.486|0.474|0.428|0.427|0.414	1
mru_1622	pcaC1|pcaC2|mru_0915|cobZ|metE|mru_1623	carboxymuconolactone decarboxylase family protein PcaC1|carboxymuconolactone decarboxylase family protein PcaC2|4Fe-4S binding domain-containing protein|alpha-ribazole phosphatase CobZ|methionine synthase MetE	0.646|0.641|0.623|0.605|0.589|0.587	1
mru_1631	hypB|mru_0964|mru_1613|hmd|mru_1697|rnp2	hydrogenase accessory protein HypB|cell wall biosynthesis protein phospho-N-acetylmuramoyl-pentapeptide-transferase family|SAM-dependent methyltransferase|coenzyme F420-dependent N(5),N(10)-methenyltetrahydromethanopterin reductase Hmd|UDP-N-acetylglucosamine 2-epimerase|ribonuclease P subunit P14	0.598|0.581|0.545|0.529|0.505|0.500	1
mru_1646	mru_0203	amidohydrolase	0.455	1
mru_1653	-
mru_1654	-
mru_1660	dusA2|citG|dusA1|mru_1851|mru_1700|mru_1745|mru_1770|csl4|mtrB	tRNA-dihydrouridine synthase DusA2|ATP-dephospho-CoA triphosphoribosyl transferase CitG|tRNA-dihydrouridine synthase DusA1|methanogenesis marker protein 9|hypothetical protein|cell wall biosynthesis protein Mur ligase family|methanogenesis marker protein 17|tetrahydromethanopterin S-methyltransferase subunit B	0.785|0.785|0.770|0.764|0.682|0.645|0.643|0.642|0.631	1|1|1|2|2|1|1|1
mru_1668	grpE|dnaK|mru_1812|mru_1305|dapB|mru_1730|mru_1667|mru_1645|mru_1501|mru_1306	molecular chaperone GrpE|molecular chaperone DnaK|DnaK-related protein|DnaK-related protein|dihydrodipicolinate reductase DapB|heat shock protein Hsp20/alpha crystallin family|HIRAN domain-containing protein|thermosome subunit|thermosome subunit|serine/threonine protein kinase	0.993|0.987|0.987|0.987|0.882|0.870|0.796|0.708|0.708|0.645	4|4|4|4|3|3|1|4|4|2
mru_1682	-
mru_1683	-
mru_1693	pgsA|uppS|mru_0130|rps2p|rnhB|pyrH|proS|pyrE2|tpiA|dnaG	198|254|385|198|219|225|468|176|224|445	0.931|0.918|0.843|0.831|0.824|0.813|0.785|0.758|0.664|0.634	3|4|3|3|32|1|2|4|2
mru_1696	mru_1695|mru_0709|ftr2|fwdA|ftr1|fwdC|mch|citG|mptG|mru_0557	H4MPT-linked C1 transfer pathway protein|ATP-grasp domain-containing protein|formylmethanofuran--tetrahydromethanopterin formyltransferase|tungsten formylmethanofuran dehydrogenase subunit A FwdA|formylmethanofuran--tetrahydromethanopterin formyltransferase|tungsten formylmethanofuran dehydrogenase subunit C FwdC|methenyltetrahydromethanopterin cyclohydrolase|ATP-dephospho-CoA triphosphoribosyl t…	0.960|0.799|0.662|0.662|0.660|0.653|0.642|0.630|0.612|0.608	2
mru_1699	mru_1698|dusA2|citG|dusA1|ribC|mru_1851|pyrE1	peptidase M50 family|tRNA-dihydrouridine synthase DusA2|ATP-dephospho-CoA triphosphoribosyl transferase CitG|tRNA-dihydrouridine synthase DusA1|riboflavin synthase RibC|methanogenesis marker protein 9|orotate phosphoribosyltransferase PyrE1	0.796|0.785|0.785|0.770|0.577|0.570|0.570	1|1|1|12|2|1
mru_1700	mru_1929|mru_1915|mru_1774|mru_1931|mtrD|mcrB|mcrC	methanogenesis marker protein 10|methanogenesis marker protein 14|methanogenesis marker protein 3|methanogenesis marker protein 7|tetrahydromethanopterin S-methyltransferase subunit D|methyl-coenzyme M reductase beta subunit McrB|methyl-coenzyme M reductase C subunit McrC	0.644|0.643|0.641|0.639|0.639|0.637|0.634	1
mru_1724	pyrI|mru_0191	aspartate carbamoyltransferase regulatory subunit PyrI|pyridoxamine 5'-phosphate oxidase family protein	0.661|0.418	2|1
mru_1728 (AMMECR1 domain-containing protein; K09141 hypothetical protein)	mru_0919|mru_2192|pflA1|pflA2|mru_0052|mru_2019|mru_1729|mru_1727|mru_0837|tgtA2	phosphomevalonate decarboxylase|glycyl-radical enzyme activating protein|pyruvate formate-lyase-activating enzyme PflA1|pyruvate formate-lyase-activating enzyme PflA2|glycyl-radical enzyme activating protein|carbohydrate kinase|GTP-binding protein |peptidase U62 family|RNA-binding protein|archaeosine tRNA-ribosyltransferase TgtA2	0.995|0.981|0.829|0.785|0.785|0.711|0.656|0.602|0.424|0.420	4|3|2|1|1|1|1|1|1|1
mru_1734	dusA2|citG|dusA1|mru_1851|mru_1745|mru_0114|mru_1774|tgtA1|mru_1773	tRNA-dihydrouridine synthase DusA2|ATP-dephospho-CoA triphosphoribosyl transferase CitG|tRNA-dihydrouridine synthase DusA1|methanogenesis marker protein 9|cell wall biosynthesis protein Mur ligase family|replication factor A|methanogenesis marker protein 3|archaeosine tRNA-ribosyltransferase TgtA1|methanogenesis marker protein 6	0.785|0.785|0.770|0.745|0.682|0.624|0.622|0.595|0.591	1|1|1|2|2|1|1|2|1
mru_1737	ade|ehbQ|mru_1741|mru_1738|cobT|mru_1825	adenine deaminase Ade|energy-converting hydrogenase B subunit Q EhbQ|arginase/agmatinase family protein|CAAX amino terminal protease family protein|nicotinate-nucleotide-dimethylbenzimidazole phosphoribosyltransferase CobT|TPR repeat-containing protein	0.575|0.547|0.499|0.433|0.426|0.411	1|1|2|1|1|1
mru_1749	sdhB|fumA2	succinate dehydrogenase/fumarate reductase iron-sulfur protein SdhB|fumarate hydratase FumA2	0.425|0.415	1
mru_1780	mru_1774|mru_1773|mru_1772|mru_1770|atwA1|mru_0518|mru_1931|mtrD	methanogenesis marker protein 3|methanogenesis marker protein 6|methanogenesis marker protein 5|methanogenesis marker protein 17|methyl-coenzyme M reductase component A2 AtwA1|delta 1-pyrroline-5-carboxylate synthetase|methanogenesis marker protein 7|tetrahydromethanopterin S-methyltransferase subunit D	0.725|0.688|0.674|0.663|0.650|0.649|0.643|0.643	2|2|2|2|1|1|1|1
mru_1784	pyrE2|ftsZ|gatE	orotate phosphoribosyltransferase PyrE2|cell division protein FtsZ|glutamyl-tRNA(Gln) amidotransferase subunit E GatE	0.750|0.678|0.491	1|2|1
mru_1796	-
mru_1801	rimI|ehbQ|rpoF|pcaC2|mru_1802|mru_1688|mru_2037|mru_1566|pcaC1|mru_1760	ribosomal-protein-alanine acetyltransferase RimI|energy-converting hydrogenase B subunit Q EhbQ|DNA-directed RNA polymerase subunit F RpoF|carboxymuconolactone decarboxylase family protein PcaC2|cation-transporting P-type ATPase|hypothetical protein|transcriptional regulator ArsR family|archaea-specific RecJ-like exonuclease|carboxymuconolactone decarboxylase family protein PcaC1|archaeal histone	0.662|0.646|0.635|0.618|0.598|0.597|0.595|0.584|0.583|0.559	1
mru_1831	mru_1832|pyrE1|mru_1548|pssA|mru_0475|mru_0179|mptA|mru_1004|mru_0568|rpoK	sortase family protein|orotate phosphoribosyltransferase PyrE1|transcriptional regulator MarR family|phosphatidylserine synthase PssA |RNA-binding protein|hypothetical protein|GTP cyclohydrolase MptA|methanogenesis marker protein 4|radical SAM domain-containing protein|DNA-directed RNA polymerase subunit K RpoK	0.821|0.642|0.640|0.635|0.616|0.609|0.592|0.590|0.577|0.573	1|1|1|2|1|1|3|2|1|1
mru_1837	-
mru_1849	atwA2|mru_0249|mru_1848|mru_1855|parA|mru_0430	methyl-coenzyme M reductase component A2 AtwA2|LysR family transcriptional regulator|TfoX C-terminal domain-containing protein|endonuclease IV|chromosome partitioning ATPase ParA|transcriptional regulator	0.591|0.528|0.526|0.517|0.483|0.461	1|2|2|1|1|1
mru_1857	cbiA2|cbiA1|gap|mru_1950	cobyrinic acid a,c-diamide synthase CbiA2|cobyrinic acid a,c-diamide synthase CbiA1|glyceraldehyde-3-phosphate dehydrogenase Gap|TraB family protein	0.582|0.581|0.508|0.441	1
mru_1862	mru_1861|mru_1612|mru_1333|mru_0534|mru_0206|mru_0205	heavy metal translocating P-type ATPase|heavy metal translocating P-type ATPase|heavy metal-translocating P-type ATPase|ATPase|heavy metal translocating P-type ATPase|copper ion binding protein	0.919|0.848|0.823|0.823|0.823|0.478	3|3|2|2|2|2|2
mru_1867	mru_0500|mru_1868|eif1a	acetyltransferase GNAT family|serine/threonine protein kinase RIO1 family|translation initiation factor aIF-1A	0.783|0.775|0.465	1
mru_1884	mru_1885|mru_1883	digeranylgeranylglyceryl phosphate synthase|glycosyl transferase GT4 family	0.574|0.530	1
mru_1886	mru_1885|mru_0925	digeranylgeranylglyceryl phosphate synthase|SAM-dependent methyltransferase	0.553|0.502	2|1
mru_1890	purE1|mru_0666|cobZ|cbiM1|cobS|cbiM2|cbiN1|radB	phosphoribosylaminoimidazole carboxylase catalytic subunit PurE1|PP-loop family protein|alpha-ribazole phosphatase CobZ|cobalamin biosynthesis protein CbiM1|cobalamin-5-phosphate synthase CobS|cobalamin biosynthesis protein CbiM2|cobalt transport protein CbiN1|DNA repair and recombination protein RadB	0.921|0.921|0.775|0.504|0.478|0.435|0.435|0.428	2|2|1|2|1|1|1|1
mru_1894	fumA4	fumarate hydratase FumA4	0.522	1
mru_1902	mru_2028|mru_1038|arfB|mru_0249|mru_0845|mru_0391|mru_0479	radical SAM domain-containing protein|RNA methylase|creatinine amidohydrolase ArfB|LysR family transcriptional regulator|pyridoxal phosphate enzyme|oligosaccharyl transferase|F420-0-gamma-glutamyl ligase	0.650|0.646|0.645|0.644|0.635|0.635|0.631	1
mru_1909	sufC|sufBD	FeS assembly ATPase SufC|FeS assembly protein SufBD	0.438|0.438	1
mru_1932	mru_1813|mru_1121|rad50|mre11	TPR repeat-containing protein|DNA helicase|DNA double-strand break repair protein Rad50|DNA double-strand break repair protein Mre11	0.882|0.837|0.837|0.826	2
mru_1936	korA|vorA|porA|metX2|metX1|gpxA|cobA|vorB	2-oxoglutarate ferredoxin oxidoreductase subunit alpha KorA|ketoisovalerate ferredoxin oxidoreductase alpha subunit VorA|pyruvate ferredoxin oxidoreductase alpha subunit PorA|homoserine O-acetyltransferase MetX2|homoserine O-acetyltransferase MetX1|glutathione peroxidase GpxA|uroporphyrin-III C-methyltransferase CobA|ketoisovalerate ferredoxin oxidoreductase beta subunit VorB	0.988|0.988|0.988|0.834|0.826|0.646|0.602|0.569	5|5|5|2|2|2|2|1|1|2
mru_1937	gpxA	glutathione peroxidase GpxA	0.414	1
mru_1938	rpoD|rpoA1|rpoA2|mru_1295|mru_2135|mru_1609|mru_1369|mru_1003|mru_0580	DNA-directed RNA polymerase subunit D RpoD|DNA-directed RNA polymerase subunit A' RpoA1|DNA-directed RNA polymerase subunit A'' RpoA2|phosphotyrosine protein phosphatase|NADPH-dependent FMN reductase|NADPH-dependent FMN reductase|NADPH-dependent FMN reductase|flavodoxin|NADPH-dependent FMN reductase	0.800|0.692|0.692|0.480|0.426|0.426|0.426|0.426|0.426	2|1|1|1|2|1|1|1|1|1
mru_1943	mru_1944|mru_1134|mru_1160|mru_1941|mru_1738|mru_1945|mru_1940	transcriptional regulator|transcriptional regulator|transcriptional regulator|nitroreductase family protein|CAAX amino terminal protease family protein|amino acid ABC transporter substrate-binding protein|aminotransferase	0.948|0.665|0.651|0.540|0.444|0.423|0.419	2|2|1|1|1|1|1
mru_1946	-
mru_1951	mru_1950|mru_1952|infB|comB	TraB family protein|CBS domain-containing protein|translation initiation factor IF-2|2-phosphosulfolactate phosphatase ComB	0.708|0.567|0.491|0.422	1
mru_1957	btcB|mru_1956|btcA|btcC|thiE|thiM	bicarbonate ABC transporter permease protein BtcB|PP-loop family protein|bicarbonate ABC transporter ATP-binding protein BtcA|bicarbonate ABC transporter substrate-binding protein BtcC|thiamine monophosphate synthase ThiE|hydroxyethylthiazole kinase ThiM	0.807|0.658|0.612|0.600|0.410|0.406	2|1|2|2|1|1
mru_1963	mru_0220	TetR family transcriptional regulator	0.715	1
mru_1964	mru_0547|rpl3p|pflA2|rpl10e|mru_1963|mru_0029	CAAX amino terminal protease family protein|50S ribosomal protein L3|pyruvate formate-lyase-activating enzyme PflA2|50S ribosomal protein L16|5-methylcytosine restriction system component protein|non-ribosomal peptide synthetase	0.645|0.606|0.597|0.577|0.488|0.482	2|1|2|1|1|3
mru_1967	nadE|pflA2	NAD+ synthetase NadE|pyruvate formate-lyase-activating enzyme PflA2	0.800|0.475	2|1|2
mru_1984	pyrK|polB1|pyrD|mru_0559|purM|recJ1|recJ2|alaS|mru_1982	dihydroorotate dehydrogenase electron transfer subunit PyrK|DNA polymerase family B PolB1|dihydroorotate dehydrogenase PyrD|MFS transporter|phosphoribosylformylglycinamidine cyclo-ligase PurM|ssDNA exonuclease RecJ1|ssDNA exonuclease RecJ2|alanyl-tRNA synthetase AlaS|DGC domain-containing protein	0.602|0.579|0.504|0.456|0.447|0.446|0.446|0.432|0.404	1|1|22|1|2|2|1|1|1
mru_1997 (K07464 CRISPR-associated exonuclease Cas4 [EC:3.1.12.1])	mtrB|mru_1141|mru_0423|cas1-3|mtrC|tmk2	tetrahydromethanopterin S-methyltransferase subunit B|allosteric regulator of homoserine dehydrogenase|cdc6 family replication initiation protein Cdc6-2|CRISPR-associated protein Cas1-4|tetrahydromethanopterin S-methyltransferase subunit C|thymidylate kinase Tmk2	0.589|0.576|0.514|0.499|0.493	1
mru_2015 (K07038 inner membrane protein)	-
mru_2016	argG|mru_2021|mru_1604|mru_1499|mru_1497|mru_1358|mru_1124|mru_0978|mru_0828	argininosuccinate synthase ArgG|transglutaminase domain-containing protein|adhesin-like protein with transglutaminase domain|adhesin-like protein with transglutaminase domain|adhesin-like protein with transglutaminase domain|adhesin-like protein|adhesin-like protein|adhesin-like protein|adhesin-like protein with transglutaminase domain	0.478|0.404|0.404|0.404|0.404|0.404|0.404|0.404|0.404	1
mru_2023	mru_1566|mru_2037|mru_1361|mru_0673|cpgS|rps24e|rpoF|ftr2	archaea-specific RecJ-like exonuclease|transcriptional regulator ArsR family|exosome subunit|tRNA binding domain-containing protein|cyclic 2,3-diphosphoglycerate-synthetase|ribosomal protein S24e Rps24e|DNA-directed RNA polymerase subunit F RpoF|formylmethanofuran--tetrahydromethanopterin formyltransferase	0.604|0.579|0.569|0.563|0.549|0.530|0.528|0.508	1
mru_2046	mru_2045|mru_1082|mru_2051|bchH|mru_0705|mru_0329	MotA/TolQ/ExbB proton channel family protein|MotA/TolQ/ExbB proton channel family protein|MotA/TolQ/ExbB proton channel family protein|magnesium chelatase H subunit BchH|MotA/TolQ/ExbB proton channel family|MotA/TolQ/ExbB proton channel family protein	0.848|0.704|0.694|0.691|0.672|0.664	2
mru_2069	tag	DNA-3-methyladenine glycosylase I Tag	0.653	1
mru_2120	pcaC2|pcaC1|hcp|ilvD|mru_1720|mru_0363	carboxymuconolactone decarboxylase family protein PcaC2|carboxymuconolactone decarboxylase family protein PcaC1|hydroxylamine reductase Hcp|dihydroxy-acid dehydratase IlvD|flavodoxin|flavodoxin	0.785|0.785|0.463|0.459|0.440|0.440	1
mru_2130	mru_0249|thrS|fae-hps|bifunctional formaldehyde-activating enzyme/3-hexulose-6-phosphate synthase Fae/Hpsbifunctional formaldehyde-activating enzyme/3-hexulose-6-phosphate synthase Fae/Hps	LysR family transcriptional regulator|threonyl-tRNA synthetase ThrS	0.806|0.501|0.460	2|1|1
mru_2132	fae-hps	bifunctional formaldehyde-activating enzyme/3-hexulose-6-phosphate synthase Fae/Hps	0.513	1
mru_2133	-
mru_2146	mru_0391|mru_1613|hmd|mru_0964|fdhB2	oligosaccharyl transferase |SAM-dependent methyltransferase|coenzyme F420-dependent N(5),N(10)-methenyltetrahydromethanopterin reductase Hmd|cell wall biosynthesis protein phospho-N-acetylmuramoyl-pentapeptide-transferase family|formate dehydrogenase beta chain FdhB2	0.635|0.615|0.598|0.579|0.568	1
mru_2156	mru_0365|mru_0673|mru_1731|mru_1566|leuA|mru_0774|mru_0011|mru_1491|mru_1760|rpoF	transcriptional regulator ArsR family|tRNA binding domain-containing protein|archaeal histone|archaea-specific RecJ-like exonuclease|2-isopropylmalate synthase LeuA|archaeal histone|archaeal histone|archaeal histone|archaeal histone|DNA-directed RNA polymerase subunit F RpoF	0.630|0.612|0.598|0.597|0.594|0.573|0.561|0.539|0.538|0.538	1
mru_2158	trpB2|trpE|mru_1390|ehaP|trpY|mru_1141|tmk2|ehbO	tryptophan synthase beta subunit TrpB2|anthranilate synthase component I TrpE|CBS domain-containing protein|energy-converting hydrogenase A subunit P EhaP|tryptophan-binding regulator TrpY|allosteric regulator of homoserine dehydrogenase|thymidylate kinase Tmk2|energy-converting hydrogenase B subunit O EhbO	0.663|0.556|0.553|0.532|0.512|0.472|0.460|0.450	1
mru_2172	ribK|mru_2175	riboflavin kinase RibK|cell wall biosynthesis glycosyl transferase	0.566|0.455	1
mru_2173	tbp|rpoH|rpoE1|tfe|rpoD|rpoA1|rpoA2|rpoL|rpoP|rpoN	TATA-box binding protein Tbp|DNA-directed RNA polymerase subunit H RpoH|DNA-directed RNA polymerase subunit E' RpoE1|transcription initiation factor TFIIE alpha subunit Tfe|DNA-directed RNA polymerase subunit D RpoD|DNA-directed RNA polymerase subunit A' RpoA1|DNA-directed RNA polymerase subunit A'' RpoA2|DNA-directed RNA polymerase subunit L RpoL|DNA-directed RNA polymerase subunit P RpoP|DNA-di…	0.995|0.984|0.978|0.977|0.977|0.975|0.975|0.974| 0.968|0.967	4|3|3|3|3|3|3|3|3|3|3|3|3|
mru_2180	mru_0512|mru_2179	acyltransferase|RNA-binding S1 domain-containing protein	0.651|0.449	1
mru_2184	mru_1534|mru_0512|mru_1713|mru_0031	acyltransferase|acyltransferase|ABC transporter permease|adhesin-like protein	0.648|0.644|0.556|0.427	1
mru_2185	-
mru_2194	thiL|rad50|mru_1121|mru_0391|metG|radA	thiamine monphosphate kinase ThiL|DNA double-strand break repair protein Rad50|DNA helicase|oligosaccharyl transferase|methionyl-tRNA synthetase MetG|DNA repair and recombination protein RadA	0.685|0.590|0.543|0.501|0.499|0.482	1|2|2|1|2|2|1|1|1
mru_2196	-
mru_2201	mru_1639|mru_1640|cbiX|mru_0561|mru_0560|tyrA2|tyrA1|hmgA	acetyl-CoA acetyltransferase|hydroxymethylglutaryl-CoA synthase|cobalamin biosynthesis protein CbiX|von Willebrand factor type A domain-containing protein|ATPase|prephenate dehydrogenase TyrA2|prephenate dehydrogenase TyrA1|hydroxymethylglutaryl-CoA reductase (NADPH) HmgA	0.958|0.928|0.630|0.534|0.444|0.440|0.440|0.436	3|3|2|1|1|1|1|1
mru_2205	-
mru_2214	fucA|polD1|mru_2215|mru_1871|mru_0253	fuculose 1-phosphate aldolase FucA|DNA polymerase small subunit DP1 PolD1|tungsten formylmethanofuran dehydrogenase subunit E FwdE|transcriptional regulator|ABC transporter ATP-binding protein	0.609|0.510|0.455|0.405|0.402	1|2|2|2|1
mru_2216	-
mru_2219	cbiB	cobalamin biosynthesis protein CbiB	0.553	1

## Sheet: Seq-features
Primary Structure								Secondary Structure				Sub-cellular localization
Accession	Locus Tag	Number of amino acids	Mol. wt. (Da)	Theoretical pI	Instability index*	Aliphatic index	GRAVY	Alpha helix (Hh) (%)	Extended strand (Ee)(%)	Beta turn (Tt)(%)	Random coil (Cc)(%)	HMMTOP	SOSUI	TMHMM	TMH [consolitated]	SignalP	Psort II
ADC45869.1	mru_0017	312	36021.7	5.14	34.25	104.01	0.062	45.19	19.23	7.05	28.53	4TMH [252-271 278-297 312-331 340-359]	3MP [202-223,229-251,257-279]	3TMH [200-222, 227-249, 259-281]	3TMH	-	CM
ADC45870.1	mru_0018	291	33136.6	5.21	33.39	94.47	-0.353	28.18	31.27	8.59	31.96	2TMH [135-154 212-231 ]	1MP [165-187]	1TMH [163-185]	1TMH	-	C
ADC45873.1	mru_0021	185	22154.9	6.01	40.56	67.51	-1.037	45.41	12.97	12.97	28.65	-	SP	-	SP	-	C
ADC45887.1	mru_0035	90	10719.2	8.81	53.47	62.89	-1.267	52.22	11.11	10	26.67	-	SP	-	SP	-	C
ADC45893.1	mru_0041	1044	112986	3.47	28.39	120.28	0.395	49.23	14.56	9.29	26.92	-	SP	-	SP	-	C
ADC45899.1	mru_0047	244	26491.2	8.63	36.59	109.18	0.479	54.1	13.93	6.56	25.41	5THM [116-140 151-170 185-204 213-236 249-268 ]	5MP [37-59,66-87,102-124,162-184,196-218]	5TMH [48-70, 101-123, 135-154, 164-186, 193-215]	5TMH	-	CM
ADC45901.1	mru_0049	657	74468.9	4.9	36.57	97.76	-0.102	36.38	24.2	10.65	28.77	4TMM [70-89 96-114 121-142 149-168]	5MP [18-40,43-65,72-94,100-122,148-170]	4TMH [18-36, 43-65, 70-92, 99-121]	4TMH	-	CM
ADC45909.1	mru_0057	685	79707.4	5.86	41.02	85.77	-0.671	42.34	18.98	8.18	30.51	-	SP	-	SP	-	C
ADC45910.1	mru_0058	165	18722.5	5.5	20.53	101.45	-0.106	16.36	28.48	3.03	52.12	1TMH [41-58 ]	1MP [143-165]	-	1TMH	-	UN
ADC45914.1	mru_0062	922	107058	5.16	34.62	85.2	-0.499	41.43	19.52	10.41	28.63	-	SP	-	SP	-	C
ADC45915.1	mru_0063	547	64350.2	4.46	38.06	94.79	-0.439	43.14	21.21	10.05	25.59	-	SP	-	SP	-	C
ADC45926.1	mru_0074	175	20514.4	5.27	39.91	86.4	-0.635	54.86	12	10.29	22.86	-	SP	-	SP	-	UN
ADC45930.1	mru_0078	282	32956.3	6.27	30.06	77.16	-0.641	59.93	14.54	6.74	18.79	-	SP	-	SP	-	C
ADC45932.1	mru_0080	486	56297.3	4.73	37.49	95.45	-0.092	41.77	23.25	11.73	23.25	-	SP	-	SP	-	C
ADC45952.1	mru_0100	395	46465.8	5.28	41.9	85.19	-0.609	42.53	19.24	8.86	29.37	-	SP	-	SP	-	C
ADC45986.1	mru_0134	232	27574.1	9.18	54.44	90.26	-0.576	34.05	26.29	7.33	32.33	-	SP	-	SP	-	C
ADC46008.1	mru_0156	216	25850	8.99	33.57	56.44	-1.299	46.76	10.19	6.48	36.57	-	SP	-	SP	-	C
ADC46026.1	mru_0174 (K09723 DNA replication factor GINS)	537	60465.6	4.68	51.82	66.98	-0.861	29.98	13.41	6.7	49.91	2TMH [152-169 556-573]	SP	-	2TMH	-	C
ADC46031.1	mru_0179	262	28726.7	4.45	31.25	97.56	-0.113	51.53	18.32	11.83	18.32	-	SP	-	SP	-	C
ADC46038.1	mru_0186	332	35379.3	5.72	22.97	82.05	-0.06	41.57	18.07	8.13	32.23	2TMH [100-117 201-218 ]	SP	-	2TMH	-	C
ADC46054.1	mru_0202	129	13688.8	4.53	35.93	102.71	0.098	13.95	31.01	14.73	40.31	1TMH [102-119 ]	SP	-	1TMH	-	C
ADC46075.1	mru_0223	363	41245	8.6	26.96	118.71	0.866	43.25	25.62	14.6	16.53	11TMH [42-59 72-89 104-128 141-158 173-197 210-234 249-266 279-297 314-338 359-377 386-405]	10MP [21-43,61-83,91-113,122-144,164-186,200-222,228-248,267-289,308-330,334-356]	10TMH [20-42, 57-79,91-113,128-150,162-184,199-216,229-251, 266-288,309-327,337 -356]	10TMH	-	CM
ADC46076.1	mru_0224	664	74877.1	4.9	36.35	92.65	-0.191	41.11	21.99	10.54	26.36	4TMH [42-61 70-87 96-120 127-145]	2MP [25-47,77-98]	3TMH [20-42, 46-68, 75-97]	3TMH	-	CM
ADC46129.1	mru_0277	183	21976.3	9.63	55.39	73.44	-0.739	23.5	29.51	12.02	34.97	-	SP	-	SP	-	C
ADC46135.1	mru_0283	218	24653.3	9.35	20.12	116.65	0.645	38.07	31.19	11.01	19.72	5TMH [74-97 128-147 160-182 207-230 235-258 ]	4MP [20-42,78-98,120-142,173-195]	5TMH [20-42, 52-71, 78-100, 110-132, 173-195]	5TMH	-	CM
ADC46140.1	mru_0288	775	92787.4	7.6	44.97	71.46	-0.87	54.71	15.35	6.84	23.1	-	SP	-	SP	-	C
ADC46159.1	mru_0307	347	39270.6	4.52	26.88	77.23	-0.778	44.09	14.99	7.49	33.43	-	SP	-	SP	-	C
ADC46163.1	mru_0311	147	16975.9	10.31	29.31	77.48	-0.546	40.82	20.41	11.56	27.21	-	SP	-	SP	-	C
ADC46165.1	mru_0313	426	47138.4	4.44	36.77	78.9	-0.371	33.57	23.94	6.81	35.68	-	SP	-	SP	-	UN
ADC46198.1	mru_0346	100	11143.6	4.05	36.81	124.7	-0.016	39	26	5	30	-	SP	-	SP	-	C
ADC46199.1	mru_0347	100	11579	4.36	22.34	95.4	-0.402	35	31	7	27	-	SP	-	SP	-	C
ADC46201.1	mru_0349 (nrpR; transcriptional repressor of nif and glnA operons NrpR; K09720 hypothetical protein)	564	62904.9	7.98	26.92	98.51	-0.219	34.04	25.35	11.7	28.9	-	SP	-	SP	-	C
ADC46213.1	mru_0361	275	29221.2	8.99	21.69	139.27	1.125	36.73	30.18	8.73	24.36	9TMH [47-71 76-94 101-118 137-155 162-178 197-221 232-256 273-291 304-322]	8MP [10-32,52-68,85-107,111-133,147-169,185-207,216-238,250-272]	8TMH [7-29, 49-68, 88-105, 109-128, 149-171, 181-203, 215-237, 252-274]	8TMH	-	CM
ADC46219.1	mru_0367	347	40503.2	6.23	39.12	89.68	-0.567	50.43	14.7	7.78	27.09	-	SP	-	SP	-	C
ADC46224.1	mru_0372	275	29221.2	8.99	21.69	139.27	1.125	36.73	30.18	8.73	24.36	9TMH [47-71 76-94 101-118 137-155 162-178 197-221 232-256 273-291 304-322]	8MP [10-32,52-68,85-107,111-133,147-169,185-207,216-238,250-272]	8TMH [7-29, 49-68, 88-105, 109-128, 149-171, 181-203, 215-237, 252-274]	8TMH	-	CM
ADC46228.1	mru_0376	654	72995.2	4.93	32.69	98.1	-0.098	41.59	21.71	11.01	25.69	4TMH [68-87 96-114 123-142 151-170 ]	4MP [17-39,44-66,73-95,102-124]	4TMH [17-36, 46-65, 70-92, 102-124]	4TMH	-	CM
ADC46230.1	mru_0378	153	15975.7	6.01	31.93	179.08	1.792	54.9	20.92	7.84	16.34	6TMH [56-73 78-97 104-128 133-150 157-176 181-200 ]	4MP [4-26,41-63,77-99,114-136]	5TMH [10-42,49-71,77-99,106-125,130-149]	5TMH	-	CM
ADC46233.1	mru_0381	221	26211	6.32	31.69	89.95	-0.478	38.91	16.29	10.41	34.39	-	SP	-	SP	-	C
ADC46245.1	mru_0393 (K18532 adenylate kinase [EC:2.7.4.3])	200	22525.4	4.47	25.65	103.8	-0.241	47.5	21	8.5	23	-	SP	-	SP	-	C
ADC46250.1	mru_0398 (tRNA methyltransferase subunit; K07585 hypothetical protein)	193	21831.6	5.15	36.34	93.37	-0.426	36.79	19.17	10.88	33.16	-	SP	-	SP	-	C
ADC46264.1	mru_0413	171	18572.6	4.1	37.39	104.8	-0.337	47.37	20.47	8.19	23.98	-	SP	-	SP	-	UN
ADC46272.1	mru_0421	244	27624	4.3	34.74	92.3	-0.191	42.62	20.08	13.52	23.77	-	SP	-	SP	-	C
ADC46276.1​	mru_0425	157	18275.6	4.43	37.67	88.15	-0.182	30.57	38.85	7.01	23.57	-	SP	-	SP	-	C
ADC46277.1​	mru_0426 (K14415 tRNA-splicing ligase RtcB [EC:6.5.1.3])	482	53120.5	6.72	39.2	78.49	-0.398	44.61	16.39	11	28.01	-	SP	-	SP	-	C
ADC46279.1	mru_0428	208	22738.1	7.95	34.03	129.57	0.911	51.44	22.6	7.21	18.75	4TMH [67-86 119-141 172-192 223-247 ]	4MP [17-39,70-92,118-140,169-191]	5TMH [17-36, 73-95, 102-124, 128-147, 168-190]	4TMH	-	CM
ADC46283.1	mru_0432	355	41160.7	5.64	35.19	60.48	-0.638	22.54	28.73	11.83	36.9	-	SP	-	SP	-	C
ADC46311.1	mru_0460	232	24631.5	9.38	17.19	132.07	0.972	52.59	18.97	8.19	20.26	8TMH [55-71 78-94 99-116 137-153 158-181 202-225 230-254 265-281 ]	6MP [3-23,37-59,92-114,147-169,183-205,211-232]	6TMH [5-23, 33-64, 93-115, 153-175, 182-204, 214-231 ]	6TMH	-	CM
ADC46327.1	mru_0476	95	10028.6	4.69	29.65	113.89	0.297	45.26	29.47	10.53	14.74	-	SP	-	SP	-	C
ADC46331.1​	mru_0480	189	20006.9	5.26	22.77	98.57	0.15	38.1	19.58	14.29	28.04	-	SP	-	SP	-	C
ADC46339.1	mru_0488	241	25385	4.6	29.88	72.37	-0.364	6.22	29.46	7.47	56.85	1TMH [118-139]	1MP [68-90]	1TMH [68-90]	1TMH	-	EC
ADC46341.1	mru_0490	115	12940.3	6.01	33.53	100.09	0.549	28.7	26.09	11.3	33.91	3TMH [94-112 119-136 145-164]	3MP[44-65,67-86,94-115]	2TMH [44-75, 95-114]	3TMH	-	CM
ADC46347.1	mru_0496	188	21503.5	7.59	26.55	132.87	0.866	54.79	17.02	5.85	22.34	5TMH [59-76 85-107 124-147 156-177 194-216]	5MP [6-28,35-57,71-93,107-129,144-166]	5TMH [9-31,35-57,70-92,102-124,144-166]	5TMH	-	CM
ADC46348.1	mru_0497	173	19556.4	5.44	17.91	138.61	1.118	28.9	41.04	10.4	19.65	6TMH [46-63 68-87 108-131 136-159 180-197 202-219]	5MP [21-43,53-75,88-110,119-141,147-168]	5TMH [15-37, 58-80, 85-107,120-142,146-168]	5TMH	-	CM
ADC46350.1	mru_0499	125	13789.7	6.99	40.5	85.68	0.045	20.8	27.2	7.2	44.8	2TMH [127-146 155-174]	2MP [73-95,103-125]	2TMH [73-95,105-122]	2TMH	-	C
ADC46372.1	mru_0521 (K08971 putative membrane protein)	416	44606.4	5.94	33.25	130.34	1.032	38.46	27.4	11.06	23.08	12TMH [47-71 80-104 150-174 179-197 204-223 228-251 276-300 331-355 362-381 400-418 425-444 449-465]	11MP [1-23,28-50,55-77,99-121,129-151,153-175,181-203,231-253,305-327,357-379,393-415]	11TMH [5-24,29-51,100-122,132-149,154-176,180-202,223-245,307-329,349-368,372-394,399-415]	11TMH	-	CM
ADC46379.1	mru_0528	157	17413	6.75	46.57	95.1	-0.204	37.58	22.29	12.74	27.39	-	SP	-	SP	-	C
ADC46381.1	mru_0530	146	16818.2	4.48	62.56	101.44	-0.072	36.99	26.03	10.27	26.71	-	SP	-	SP	-	C
ADC46393.1	mru_0542	449	50294.8	9.25	32.77	130.04	0.679	39.64	28.73	9.58	22.05	12TMH[42-59 68-85 117-134 143-160 203-227 238-255 280-304 317-334 365-382 423-440 449-466 475-491]	9MP [63-85,93-115,152-174,185-207,224-246,253-275,363-385,401-423,427-449]	8TMH [67-84, 94-116, 150-172, 187-209, 230-252,262-284,398-420,424-441]	9TMH	-	CM
ADC46421.1	mru_0570	69	7580.9	4.25	39.73	137.1	0.901	60.87	10.14	0	28.99	2TMH [58-75 82-99]	2MP [5-26,38-60]	2TMH [7-26,31-53]	2TMH	-	UN
ADC46423.1	mru_0572	160	18956.7	6.08	66.78	85.38	-0.628	42.5	20	7.5	30	-	SP	-	SP	-	C
ADC46424.1	mru_0573	83	9273.7	5.39	55.22	72.89	-0.048	45.78	16.87	18.07	19.28	1TMH [102-118]	SP	-	1TMH	-	C
ADC46426.1	mru_0575	219	23970.4	5.01	49.75	99.73	-0.17	31.05	23.29	10.5	35.16	-	SP	-	SP	-	C
ADC46432.1	mru_0581	466	50521.4	7.51	33.86	131.44	0.823	41.42	21.89	9.44	27.25	14TMH [45-62 87-105 114-133 150-167 176-200 207-224 237-261 270-287 302-326 374-391 400-417 426-443 458-475 488-512 ]	12MP [39-61,66-88,96-118,127-149,188-210,223-245,258-280,322-344,350-372,380-402,406-428,438-460]	12TMH [36-55,65-84,97-116,131-153,186-208,218-240,252-274,324-343,350-372,377-394,401-423,438-460]	12TMH	-	CM
ADC46447.1	mru_0596	170	18630.8	9.6	20.25	94.76	-0.001	28.24	24.71	7.65	39.41	3TMH[90-113 122-143 152-173]	4MP [21-43,46-68,72-94,98-120]	3TMH [40-62, 69-91, 101-123]	3TMH	-	CM
ADC46450.1	mru_0599	139	15459.3	5.51	22.09	141.01	0.609	44.6	27.34	8.63	19.42	2TMH [47-66 93-112 ]	2MP [10-32,44-66]	2TMH [5-27, 40-62]	2TMH	-	CM
ADC46458.1	mru_0607	190	20686.8	4.65	22.92	144.74	1.081	47.89	26.32	5.79	20	6TMH [53-73 86-108 113-132 157-177 182-204 217-239]	6MP [1-23,34-56,63-85,104-126,133-154,165-187]	6TMH [4-23, 36-58, 63-85, 106-128, 132-154, 167-189]	6TMH	-	CM
ADC46493.1	mru_0642	112	12915.7	4.44	36.75	70.54	-0.377	50.89	8.04	11.61	29.46	-	SP	-	SP	-	C
ADC46498.1	mru_0647	137	15688.9	4.73	22.77	82.55	-0.399	37.96	24.82	7.3	29.93	-	SP	-	SP	-	C
ADC46509.1	mru_0658	196	23405.1	8.99	38.78	73.06	-0.805	31.12	21.94	14.8	32.14	-	SP	-	SP	-	C
ADC46511.1	mru_0660	91	11263.1	7.99	31.02	95.27	-0.027	65.93	21.98	2.2	9.89	2TMH [74-91 98-120]	2MP [22-44,50-72]	2TMH [20-42, 47-69]	2TMH	-	CM
ADC46522.1	mru_0671	74	8419.7	4.37	31.16	110.54	0.228	66.22	18.92	6.76	8.11	2TMH [43-60 75-92 ]	1MP [22-44]	1TMH [21-43]	1TMH	-	CM
ADC46525.1	mru_0674	138	15616.9	4.98	57.69	93.12	-0.383	30.43	18.12	8.7	42.75	1TMH [62-78]	SP	-	1TMH	-	C
ADC46528.1	mru_0677	306	34795	4.36	39.16	69.41	-0.733	26.14	22.88	11.11	39.87	-	SP	-	SP	-	C
ADC46530.1	mru_0679	112	12215	5.05	41.3	95.71	-0.085	44.64	24.11	8.93	22.32	-	SP	-	SP	-	C
ADC46537.1	mru_0686	416	45058.7	7.61	35.94	126.42	0.806	40.14	24.28	10.1	25.48	10TMH [63-82 101-125 136-153 186-210 253-277 324-341 350-367 380-399 408-425 438-462 ]	11MP [10-32,46-68,77-99,138-160,169-191,205-227,274-296,301-323,331-353,356-378,389-411]	10TMH [10-32, 53-75, 81-103, 136-158, 168-190,202-224,291-313,320-342,352-374,387-409]	10TMH	-	CM
ADC46568.1	mru_0717	245	26033.6	9.25	32.57	135.67	1.161	27.76	34.69	11.84	25.71	9TMH[45-64 69-89 106-123 128-147 156-175 180-199 206-228 233-252 271-293]	7MP [9-31,50-72,77-99,114-136,151-173,187-209,220-242]	7TMH [18-40, 52-74, 78-100, 112-134, 149-171, 184-206, 221-243]	7TMH	-	CM
ADC46570.1	mru_0719	108	11619	4.75	20.88	94.81	-0.114	42.59	26.85	11.11	19.44	-	SP	-	SP	-	UN
ADC46571.1	mru_0720	62	7315.9	9.1	38.75	90.97	0.327	40.32	14.52	6.45	38.71	1TMH [92-111]	1MP [41-62]	1TMH [42-61]	1TMH	-	C
ADC46589.1	mru_0738	168	20310.1	4.52	38.93	88.15	-0.645	62.5	11.31	3.57	22.62	-	SP	-	SP	-	C
ADC46590.1	mru_0739	134	15690.6	4.52	31.93	85.07	-0.56	29.1	32.84	8.21	29.85	-	SP	-	SP	-	UN
ADC46592.1	mru_0741	240	26051	4.61	39.48	51.67	-0.701	21.25	21.67	10.83	46.25	2TMH [42-58 97-118]	1MP [47-68]	1TMH [46-68]	1TMH	-	EC
ADC46593.1	mru_0742	282	32724.4	4.48	35.49	93.62	-0.24	33.33	26.6	12.77	27.3	-	SP	-	SP	-	C
ADC46595.1	mru_0744	481	56277.5	7.63	36.87	96.49	-0.377	42.2	19.54	9.77	28.48	-	SP	-	SP	-	UN
ADC46598.1	mru_0747	165	17652.7	4.6	18.74	166.79	1.778	64.24	20.61	7.27	7.88	6TMH [56-73 82-106 113-137 142-160 167-185 190-213]	6MP [ 6-28,30-52,58-80,87-109,116-138,141-163]	6TMH [7-24,29-51,56-78,88-110,117-136,141-163]	6TMH	-	CM
ADC46608.1	mru_0757	273	31225.4	7.7	45.02	80.4	-0.785	56.41	13.55	9.16	20.88	-	SP	-	SP	-	C
ADC46612.1	mru_0761	286	32775	4.26	62.74	83.04	-0.35	43.71	20.98	9.79	25.52	-	SP	-	SP	-	C
ADC46615.1	mru_0764	443	51542.2	5.71	39.18	78.1	-0.47	24.6	34.09	12.64	28.67	-	SP	-	SP	-	C
ADC46627.1	mru_0776	468	54024.4	4.54	35.22	75.45	-0.54	38.89	17.95	11.11	32.05	-	SP	-	SP	-	C
ADC46631.1	mru_0780	209	25049.1	7.89	39.59	46.22	-1.293	45.45	11.96	4.31	38.28	-	SP	-	SP	-	C
ADC46632.1	mru_0781	179	21227.3	6.36	54.54	86.65	-0.787	35.2	20.11	6.15	38.55	-	SP	-	SP	-	C
ADC46636.1	mru_0785	499	57463.9	4.89	36.23	69.58	-0.517	41.28	17.43	10.02	31.26	-	SP	-	SP	-	C
ADC46641.1	mru_0790	347	40145.1	6.11	34	69.91	-0.861	47.55	12.97	9.8	29.68	-	SP	-	SP	-	C
ADC46642.1	mru_0791	225	23852.2	4.87	50.36	72.36	-0.272	12.44	28	9.33	50.22	1TMH [58-80 ]	1MP [8-30]	1TMH [7-29]	1TMH	-	C
ADC46644.1	mru_0793 (K19114 CRISPR-associated protein Csh1)	719	85216.8	5.03	31.96	88.92	-0.424	37.97	25.59	10.71	25.73	-	SP	-	SP	-	C
ADC46652.1	mru_0801	59	6563.4	4.14	29.51	57.8	-0.002	11.86	32.2	8.47	47.46	-	SP	-	SP	-	C
ADC46656.1	mru_0805	110	12728.1	8.32	36.09	101.09	0.805	53.64	20.91	6.36	19.09	3TMH [45-64 89-113 138-157]	2MP [43-65,88-110]	2TMH [43-65, 85-107]	2TMH	-	CM
ADC46657.1	mru_0806	226	24168.7	4.86	34.23	87.21	0.069	26.55	30.53	17.7	25.22	-	SP	-	SP	-	UN
ADC46669.1	mru_0818	89	10135.5	5.08	26.71	107.42	-0.196	37.08	22.47	12.36	28.09	1TMH [43-60 ]	SP	-	1TMH	-	C
ADC46682.1	mru_0831	67	7562	8.89	9.23	123.58	0.328	44.78	32.84	10.45	11.94	1TMH[73-94]	1MP [22-44]	1TMH [20-42]	1TMH	-	UN
ADC46683.1	mru_0832	78	8710.9	6.11	26.89	105	-0.021	38.46	24.36	6.41	30.77	1TMH[82-99]	1MP [30-52]	1TMH [32-54]	1TMH	-	CM
ADC46686.1	mru_0835	228	26245.6	4.97	45.87	86.75	-0.536	61.4	15.35	8.33	14.91	-	SP	-	SP	-	UN
ADC46691.1	mru_0840 ( K08979 putative membrane protein)	605	66240	5.01	31.45	110.68	0.442	48.43	18.51	7.44	25.62	9TMH [42-61 72-91 104-123 144-163 176-195 204-223 232-256 267-283 635-654]	7MP [21-43,54-76,92-114,122-144,151-173,184-206,576-598]	7TMH [22-41, 51-73, 94-116, 126-145, 152-174,184-206,585-604]	7TMH	-	CM
ADC46701.1	mru_0850	271	30443	6.47	23.38	94.87	-0.23	34.69	23.62	8.86	32.84	-	SP	-	SP	-	UN
ADC46728.1	mru_0877	202	22916.1	8.89	48.26	98.91	0.32	57.43	22.77	4.95	14.85	4TMH [45-62 89-106 167-191 218-242]	3MP [109-131,134-156,169-191]	5TMH [7-29, 39-61, 112-134, 138-160, 173-192]	4TMH	-	CM
ADC46752.1	mru_0901	112	12757.2	8.8	44.15	119.2	0.734	30.36	25.89	14.29	29.46	4TMH [42-58 79-96 101-117 138-161]	3MP [28-50,52-74,85-107]	3TMH [20-42, 52-74, 81-103]	3TMH	-	CM
ADC46754.1	mru_0903	167	19282.8	4.94	46.23	88.8	-0.798	47.9	13.77	9.58	28.74	-	SP	-	SP	-	UN
ADC46781.1	mru_0930	117	12720.9	4.5	53.8	63.42	-0.34	39.32	10.26	6.84	43.59	1TMH [148-165]	1MP [99-117]	1TMH [98-115]	1TMH	-	C
ADC46790.1	mru_0939	148	17483.8	8.54	26.04	64.46	-0.684	17.57	30.41	14.86	37.16	-	SP	-	SP	-	UN
ADC46798.1	mru_0947	394	43559.3	4.64	25.03	93.96	-0.228	42.39	19.04	9.39	29.19	-	SP	-	SP	-	C
ADC46811.1	mru_0960	525	61770.7	9.11	37.79	85.24	-0.718	48	18.86	8.95	24.19	-	SP	-	SP	-	UN
ADC46822.1	mru_0971	97	11630.2	4.83	68.67	83.61	-0.966	95.88	0	1.03	3.09	-	SP	-	SP	-	C
ADC46834.1	mru_0983	54	6034.1	7.92	39.03	117.22	0.115	29.63	33.33	20.37	16.67	-	SP	-	SP	-	C
ADC46864.1	mru_1013	442	49510.4	5.14	33.1	96.88	-0.393	38.46	22.62	10.86	28.05	-	SP	-	SP	-	C
ADC46867.1	mru_1016	101	11723.3	6.65	58.98	99.5	-0.498	50.5	16.83	5.94	26.73	-	SP	-	SP	-	C
ADC46871.1	mru_1020	359	40981.4	8.52	38.79	97.72	-0.375	32.03	24.23	12.53	31.2	-	SP	-	SP	-	UN
ADC46903.1	mru_1052 (transcriptional regulator; K07744 hypothetical protein)	308	34012.2	5.01	35.02	108.8	-0.06	35.39	21.75	8.77	34.09	-	SP	-	SP	-	C
ADC46914.1	mru_1063	493	57843.3	4.86	39.29	94.12	-0.678	41.99	18.66	8.72	30.63	-	SP	-	SP	-	C
ADC46916.1	mru_1065	567	66520.5	4.64	38.58	83.53	-0.483	36.86	22.05	12.35	28.75	-	SP	-	SP	-	C
ADC46924.1	mru_1073	532	62782.3	5.37	33.09	93.08	-0.358	41.17	18.61	10.71	29.51	-	SP	-	SP	-	C
ADC46932.1	mru_1081	243	27358.4	6.71	39.59	151.65	1.355	60.49	18.52	6.58	14.4	7TMH [53-75 88-105 122-140 153-175 190-212 225-246 261-285]	7MP [6-28,37-59,68-90,103-125,143-165,176-198,213-235]	7TMH [4-26, 38-55, 70-92, 104-126, 141-163, 175-197, 212-234]	7TMH	-	CM
ADC46945.1	mru_1094	51	5628.6	8.93	32.64	59.22	-0.553	23.53	23.53	11.76	41.18	-	SP	-	SP	-	C
ADC46947.1	mru_1096	237	26504.3	8.39	45.61	119.16	0.278	37.13	23.63	7.59	31.65	2TMH [65-87 94-116 ]	2MP [6-28,41-63]	2TMH [15-37, 42-59]	2TMH	-	CM
ADC46950.1	mru_1099 (K09140 pre-rRNA-processing protein TSR3)	172	19348.2	8.22	31.33	79.94	-0.16	35.47	26.16	10.47	27.91	-	SP	-	SP	-	C
ADC46954.1	mru_1103	361	42252.1	5.07	41.7	92.69	-0.512	47.65	16.62	8.59	27.15	-	SP	-	SP	-	C
ADC46959.1	mru_1108	357	41900.7	6.21	51.52	93.17	-0.591	44.54	15.97	10.36	29.13	-	SP	-	SP	-	UN
ADC46963.1	mru_1113	469	54939.5	4.7	46.91	82.52	-0.778	40.09	15.35	7.25	37.31	-	SP	-	SP	-	C
ADC46964.1	mru_1114	226	24787.1	4.89	43.46	83.85	-0.214	36.28	20.35	14.6	28.76	-	SP	-	SP	-	C
ADC46966.1	mru_1116 (K07141 molybdenum cofactor cytidylyltransferase [EC:2.7.7.76])	218	24233.5	4.7	50.37	108.21	-0.163	33.94	22.94	5.5	37.61	-	SP	-	SP	-	UN
ADC46975.1	mru_1125 (K08974 putative membrane protein)	283	31192.7	6.73	18.22	152.69	1.171	48.76	27.92	6.71	16.61	9TMH [58-82 95-114 127-146 155-174 183-200 213-237 250-269 282-300 309-328]	8MP [3-25,74-96,103-125,129-151,164-186,204-226,229-251,258-279]	8TMH [13-35,77-99,106-123,133-155,168-190,205-227,234-251,256-278]	8TMH	-	CM
ADC46981.1	mru_1131	493	53870.9	4.34	26.2	64.81	-0.868	13.79	20.89	7.51	57.81	-	SP	1TMH [76-98]	1TMH	-	CW
ADC46983.1	mru_1133	258	30489.4	4.87	54.41	82.4	-0.5	45.74	16.67	12.4	25.19	-	SP	-	SP	-	C
ADC46997.1	mru_1147	169	19885.9	4.94	33.39	102.54	-0.409	58.58	13.02	9.47	18.93	-	SP	-	SP	-	C
ADC47000.1	mru_1150	744	86763.2	4.25	49.36	91.21	-0.544	49.73	16.8	6.59	26.88	-	SP	-	SP	-	C
ADC47009.1	mru_1159	241	28272	4.97	45.66	100.46	-0.336	53.94	19.92	8.71	17.43	-	SP	-	SP	-	C
ADC47022.1	mru_1172	117	13261.1	7.73	35.49	80	-0.484	34.19	17.95	21.37	26.5	-	SP	-	SP	-	C
ADC47035.1	mru_1185	398	47232.2	5.44	34.05	86.76	-0.56	53.77	14.82	8.04	23.37	-	SP	-	SP	-	C
ADC47042.1	mru_1192	594	66916.5	4.79	34.51	87.96	-0.205	39.06	24.58	8.59	27.78	3TMH [58-77 474-493 500-518]	4MP [7-29,247-269,422-444,451-473]	4TMH [7-29, 249-271, 421-443, 447-469]	4TMH	SP*	CM
ADC47043.1	mru_1193	249	27920.7	4.03	24.7	91.65	-0.408	34.94	26.1	6.83	32.13	1TMH [57-76 ]	1MP [6-27]	1TMH [7-26]	1TMH	SP*	UN
ADC47045.1	mru_1195	596	67086.9	5.06	30.93	91.71	-0.239	35.74	26.51	8.39	29.36	5TMH [58-77 302-319 478-495 500-524 555-572 ]	3MP [8-30,427-449,451-473]	4TMH [7-29, 247-269, 423-445, 450-472]	4TMH	SP*	CM
ADC47046.1	mru_1196	584	65818.6	4.79	35.21	91.82	-0.147	33.22	26.71	9.25	30.82	5TMH [57-74 291-310 467-486 495-514 545-564 ]	4MP [6-25,237-259,414-436,442-464]	4TMH [7-26, 239-261, 417-439, 444-466]	4TMH	SP*	CM
ADC47057.1	mru_1207	66	7773.7	5.15	45.1	73.79	-0.688	43.94	15.15	9.09	31.82	-	SP	-	SP	-	C
ADC47059.1	mru_1209	239	25331.7	4.73	16.47	94.6	-0.06	29.71	25.1	11.3	33.89	-	SP	-	SP	-	C
ADC47063.1	mru_1213	105	12098.2	5.27	42.34	114.29	0.517	41.9	27.62	8.57	21.9	3TMH [42-59 70-87 104-121]	2MP [22-44,47-69]	2TMH [21-38,53-75]	2TMH	-	CM
ADC47069.1	mru_1219 (K16927 energy-coupling factor transport system substrate-specific component)	233	25654.4	5.07	33.49	123.43	0.95	45.92	29.18	6.87	18.03	5TMH [68-92 121-143 152-176 197-220 229-253]	5MP [20-42,62-84,106-128,153-175,186-207]	7TMH [20-42,55-72,76-93,100-122,142-159,164-186,190-207]	5TMH	-	CM
ADC47077.1	mru_1227	175	20492.1	4.04	50.79	82.51	-0.724	41.71	10.86	6.86	40.57	-	SP	-	SP	-	C
ADC47092.1	mru_1242	99	11873.6	4.93	28.76	82.73	-0.649	68.69	1.01	5.05	25.25	-	SP	-	SP	-	C
ADC47095.1	mru_1245	179	20532.5	5.69	42.58	84.36	-0.366	53.07	11.73	5.03	30.17	-	SP	-	SP	-	C
ADC47130.1	mru_1280	170	19594.3	5.2	40.74	69.94	-0.642	45.88	13.53	10.59	30	-	SP	-	SP	-	C
ADC47140.1	mru_1290	84	9959.2	4.5	63.16	95.24	-0.593	16.67	34.52	8.33	40.48	-	SP	-	SP	-	UN
ADC47141.1	mru_1291	147	17498.8	4.6	39.99	92.86	-0.558	65.31	11.56	2.72	20.41	-	SP	-	SP	-	C
ADC47161.1	mru_1311	370	41991.8	6.03	29.06	80.38	-0.424	38.11	19.73	7.84	34.32	-	SP	-	SP	-	C
ADC47167.1	mru_1317	200	22437.8	5.84	26.45	97.5	-0.175	52	16	8	24	-	SP	-	SP	-	C
ADC47173.1	mru_1323	128	14458.6	5.43	29.48	77.58	-0.401	25.78	35.16	9.38	29.69	-	SP	-	SP	-	C
ADC47180.1	mru_1330	183	20366.6	8.68	31.87	153.99	1.042	59.56	21.31	7.65	11.48	4TMH [56-80 95-118 133-156 179-203]	5MP [6-28,46-68,82-104,116-138,148-170]	5TMH [10-32, 45-67, 82-104, 124-146, 150-169]	5TMH	-	CM
ADC47181.1	mru_1331	90	10918.8	8.86	29.2	93.11	-0.132	61.11	20	3.33	15.56	1TMH [83-107 ]	2MP [23-45,50-72]	2TMH [21-43, 47-69]	2TMH	-	CM
ADC47185.1	mru_1335	212	24723.8	9.51	34.28	99.76	-0.425	37.74	21.7	14.15	26.42	1TMH [45-62 ]	SP	-	1TMH	-	C
ADC47194.1	mru_1344	468	52588.4	5.25	36.86	94.32	-0.282	20.73	32.69	13.89	32.69	-	SP	-	SP	-	C
ADC47196.1	mru_1346	98	11283.4	3.97	23.79	100.41	-0.542	66.33	18.37	5.1	10.2	-	SP	-	SP	-	C
ADC47198.1	mru_1348 (K09741 KEOPS complex subunit Pcc1)	44	4890.6	4.56	3.09	122.05	0.098	52.27	27.27	4.55	15.91	-	SP	-	SP	-	EC
ADC47211.1	mru_1361 (exosome subunit)	146	16855.5	4.89	44.07	111.64	-0.401	58.22	16.44	6.16	19.18	-	SP	-	SP	-	C
ADC47213.1	mru_1363	139	15285.2	4.44	48.58	73.67	-0.376	40.29	16.55	15.83	27.34	-	SP	-	SP	-	C
ADC47214.1	mru_1364	306	34700.2	5.22	35.82	80.23	-0.451	40.85	19.93	7.84	31.37	-	SP	-	SP	-	C
ADC47216.1	mru_1366	182	21685.2	6.92	43.9	63.74	-1.156	41.21	14.84	14.84	29.12	-	SP	-	SP	-	C
ADC47225.1	mru_1375	574	66432.1	8.25	26.19	121.57	0.551	37.63	30.49	9.41	22.47	14TMH [68-85 98-114 119-135 146-164 173-190 197-214 227-251 284-300 359-377 396-412 419-436 451-468 473-489 504-521]	13MP [16-38,67-89,94-115,119-141,145-166,175-197,232-254,306-327,342-364,368-390,396-418,424-445,451-472]	12TMH [18-35, 67-89, 93-114, 121-143, 176-198, 234-256, 307-326, 346-363, 367-386, 399-418, 422-439, 451-473]	13TMH	-	CM
ADC47229.1	mru_1379	179	20356.4	5.22	20.43	85.53	-0.226	42.46	25.14	15.08	17.32	-	SP	-	SP	-	C
ADC47234.1	mru_1384	137	15747.7	9.25	47.81	63.36	-0.66	21.9	19.71	8.76	49.64	-	SP	-	SP	-	C
ADC47239.1	mru_1389	257	30073.3	6.2	48.03	77.78	-0.671	53.31	12.45	9.73	24.51	-	SP	-	SP	-	C
ADC47265.1	mru_1415 (K09119 KEOPS complex subunit Cgi121)	174	19502.5	4.78	35.9	111.61	-0.102	43.1	21.26	8.62	27.01	-	SP	-	SP	-	C
ADC47268.1	mru_1418	337	37684.5	5.27	36.89	90.42	-0.426	41.25	25.22	7.12	26.41	-	SP	-	SP	-	C
ADC47269.1	mru_1419	397	45214.7	8.37	44.62	80.1	-0.377	42.32	20.65	6.8	30.23	-	SP	-	SP	-	UN
ADC47292.1	mru_1442	636	75441.5	8.09	49.44	46.27	-1.428	25.63	11.32	9.28	53.77	2TMH [79-97 118-136]	2MP [24-46,65-87]	2TMH [29-51, 64-86]	2TMH	-	C
ADC47300.1	mru_1450	140	15736.3	9.82	24.13	94	-0.414	29.29	29.29	5	36.43	-	SP	-	SP	-	UN
ADC47312.1	mru_1462	137	15393.7	5.3	19.06	102.48	-0.245	24.09	38.69	10.95	26.28	-	SP	-	SP	-	UN
ADC47314.1	mru_1464	152	17958.5	6.89	57.63	82.17	-0.58	36.18	27.63	11.18	25	2TMH [45-61 82-99 ]	SP	-	2TMH	-	C
ADC47319.1	mru_1469	470	54619.9	4.11	41.57	75.13	-0.839	41.91	16.6	4.26	37.23	-	SP	-	SP	-	C
ADC47329.1	mru_1479	166	18876.4	4.31	36.78	109.28	-0.18	40.36	22.89	9.64	27.11	-	SP	-	SP	-	C
ADC47343.1	mru_1493	233	26398.1	6.41	21.85	123.05	0.713	42.92	28.33	10.73	18.03	4TMH [74-93 126-150 181-205 245-268]	4MP [24-46,91-113,126-148,202-224]	4TMH [25-44, 79-101, 131-153, 196-218]	4TMH	-	CM
ADC47364.1	mru_1514	407	46163.1	4.8	52.85	88.45	-0.424	45.7	15.72	7.37	31.2	-	SP	-	SP	-	UN
ADC47400.1	mru_1550	146	17438.8	9.72	35.99	117.47	0.553	56.16	22.6	8.22	13.01	3TMH [58-82 91-110 148-167 ]	3MP [9-31,40-62,102-123]	2TMH [9-31, 41-60]	3TMH	-	CM
ADC47405.1	mru_1555	262	28951.2	5.64	37.23	78.51	-0.359	23.66	20.23	12.98	43.13	2TMH [237-253 260-284]	2MP [185-206,214-236]	1TMH [211-233]	2TMH	-	UN
ADC47413.1	mru_1563	308	34571.7	5.12	46.33	105.32	-0.217	34.74	30.19	10.06	25	-	SP	-	SP	-	C
ADC47438.1	mru_1588	555	60085.1	9.36	25.59	90.81	-0.21	22.16	29.01	9.91	38.92	-	1MP [5-27]	1TMH [12-31]	1TMH	SP*	CM
ADC47439.1	mru_1589	142	16025	4.76	18.84	108.45	-0.142	23.94	32.39	6.34	37.32	-	SP	-	SP	-	UN
ADC47440.1	mru_1590	40	4140.4	3.72	39.23	65.75	-0.307	0	27.5	22.5	50	-	SP	-	SP	-	C
ADC47447.1	mru_1597	296	32232.9	7.61	28.46	150.88	1.179	17.23	49.66	9.12	23.99	10TMH [54-73 86-104 117-134 143-165 174-191 200-218 231-249 266-284 297-314 321-338 ]	10MP [5-27,34-56,64-86,91-113,120-142,147-169,184-206,216-238,244-265,271-288]	10TMH [5-27, 37-54, 67-89, 93-115, 122-141, 145-167, 179-201, 216-238, 243-265, 270-287]	10TMH	-	CM
ADC47455.1	mru_1605	825	95013.2	5.97	31.11	99.03	-0.322	46.91	19.15	8.73	25.21	6TMH[65-88 95-114 119-143 150-173 337-359 390-409 ]	5MP[9-31,39-61,71-93,102-124,293-314]	5TMH [13 -35, 45-67, 69-91, 101-123, 287-309]	5TMH	-	CM
ADC47472.1	mru_1622	153	16941.4	4.7	48.87	96.27	-0.027	39.22	28.1	6.54	26.14	-	SP	-	SP	-	UN
ADC47481.1	mru_1631	343	38579.6	4.99	32.03	104.84	0.003	34.69	25.07	10.79	29.45	-	SP	-	SP	-	UN
ADC47496.1	mru_1646	338	39298.7	6.37	37.7	81.95	-0.538	36.09	17.46	13.02	33.43	-	SP	-	SP	-	UN
ADC47503.1	mru_1653	139	16075.8	8.29	35.04	88.35	-0.015	43.88	21.58	8.63	25.9	2TMH [102-121 130-149]	1MP [49-70]	1TMH [52-74]	1TMH	-	C
ADC47504.1	mru_1654	269	31174.7	5.89	44.34	122.45	0.274	59.85	17.1	8.18	14.87	5TMH [127-146 161-185 198-221 234-253 274-291]	6MP [78-100,112-134,145-167,180-202,219-238,244-262]	5TMH [77-99, 114-136,149-171,181-203,224-241]	5TMH	-	CM
ADC47510.1	mru_1660	213	23937.5	5.12	29.59	93.33	-0.224	38.5	25.35	10.8	25.35	-	SP	-	SP	-	C
ADC47518.1	mru_1668	252	30629.9	4.98	41.59	100.6	-0.808	74.6	5.56	6.75	13.1	-	SP	-	SP	-	C
ADC47532.1	mru_1682	100	11214.4	4.19	18.75	90.6	-0.492	38	26	10	26	-	SP	-	SP	-	C
ADC47533.1	mru_1683	151	16837	4.52	20.1	94.37	-0.621	62.91	17.88	7.28	11.92	-	SP	-	SP	-	C
ADC47543.1	mru_1693	191	20363.1	6	19.85	133.72	0.97	51.83	21.99	8.9	17.28	1TMH [45-62 ]	4MP [6-28,59-80,94-116,146-168]	4TMH [5-27, 59-81, 101-123, 144-166]	4TMH	-	CM
ADC47546.1	mru_1696	388	44021.1	4.49	29.25	101.96	-0.206	33.25	26.03	10.31	30.41	4TMH [60-84 109-131 150-174 199-223]	SP	-	4TMH	-	C
ADC47549.1	mru_1699	225	26394.1	5.94	28.7	89.2	-0.525	46.67	17.78	10.67	24.89	-	SP	-	SP	-	C
ADC47550.1	mru_1700	154	16951.4	4.44	16.01	98.64	0.108	33.77	24.03	14.29	27.92	-	SP	-	SP	-	UN
ADC47574.1	mru_1724	142	15353.5	6.53	20.9	145.49	1.269	28.87	38.03	14.08	19.01	5TMH [54-72 81-104 119-138 147-166 171-189]	5MP [1-23,31-53,66-88,94-116,118-139]	5TMH [5-22, 29-51, 66-88, 95-117, 121-140]	5TMH	-	CM
ADC47578.1	mru_1728 (AMMECR1 domain-containing protein; K09141 hypothetical protein)	185	21004.9	4.65	38.03	99.03	-0.312	35.14	19.46	10.27	35.14	-	SP	-	SP	-	C
ADC47584.1	mru_1734	181	20600.4	5.25	24.9	88.34	-0.336	28.18	31.49	9.39	30.94	-	SP	-	SP	-	C
ADC47587.1	mru_1737	405	43883.5	5.34	35.92	102.49	0.01	29.38	25.68	12.35	32.59	-	SP	-	SP	-	C
ADC47599.1	mru_1749	268	30111.1	4.83	35.24	73.58	-0.339	33.58	17.91	10.82	37.69	-	SP	-	SP	-	C
ADC47630.1	mru_1780	413	46245	4.75	29.47	101.16	-0.224	24.7	30.99	13.8	30.51	-	SP	-	SP	-	C
ADC47634.1	mru_1784	94	10344.9	4.22	29.79	126.38	0.095	48.94	26.6	7.45	17.02	-	SP	-	SP	-	C
ADC47646.1	mru_1796	76	9020.4	9.14	33.92	47.5	-1.142	31.58	7.89	14.47	46.05	-	SP	-	SP	-	C
ADC47651.1	mru_1801	137	16023.2	4.71	34.17	91.09	-0.593	32.12	23.36	13.87	30.66	-	SP	-	SP	-	UN
ADC47681.1	mru_1831	123	14134.1	4.46	33.36	91.95	-0.115	60.98	14.63	3.25	21.14	-	SP	-	SP	-	C
ADC47687.1	mru_1837	79	9471.5	4.29	11.98	85.19	-0.595	73.42	13.92	5.06	7.59	-	SP	-	SP	-	C
ADC47699.1	mru_1849	219	24913.3	8.63	56.83	64.16	-0.848	21.92	14.16	7.76	56.16	-	SP	-	SP	-	C
ADC47707.1	mru_1857	183	20446.3	4.61	30.93	80.44	-0.144	32.79	30.6	12.57	24.04	-	SP	-	SP	-	C
ADC47712.1	mru_1862	86	9787.2	5.02	25.82	108.95	-0.287	69.77	12.79	8.14	9.3	-	SP	-	SP	-	C
ADC47717.1	mru_1867	77	8790.2	6.81	31.57	104.94	-0.269	11.69	41.56	11.69	35.06	-	SP	-	SP	-	C
ADC47734.1	mru_1884	595	68534.3	5.23	23.7	126.81	0.669	42.69	24.87	10.59	21.85	14TMH[68-85 92-109 144-163 170-189 194-213 220-239 244-263 284-303 367-384 420-437 442-459 472-491 496-513 534-551]	12MP [17-39,46-67,92-113,118-140,144-166,174-196,233-255,315-337,379-401,421-443,446-468,481-503]	13TMH [20-37, 49-71, 91-113, 120-142, 146-163,176-198,233-255, 315-337,370-387,392-409, 419-441,446-468, 483-505]	13TMH	-	CM
ADC47736.1	mru_1886	456	51464.7	4.8	37.89	90.24	-0.398	36.84	21.05	9.87	32.24	-	SP	-	SP	-	UN
ADC47740.1	mru_1890	424	47181.8	4.73	30.43	99.29	-0.114	36.79	23.11	10.14	29.95	-	SP	-	SP	-	C
ADC47744.1	mru_1894	373	42251.6	6.19	29.08	77.1	-0.559	37.27	19.57	8.04	35.12	-	SP	-	SP	-	C
ADC47752.1​	mru_1902	395	45257.3	5.33	43.74	82.15	-0.476	39.75	15.7	13.42	31.14	-	SP	-	SP	-	C
ADC47759.1	mru_1909	139	16556.1	4.68	23.36	93.96	0.085	51.8	25.9	12.95	9.35	-	SP	-	SP	-	C
ADC47782.1	mru_1932	554	60938.6	4.95	41.98	89.12	-0.288	47.83	15.34	9.03	27.8	-	SP	-	SP	-	C
ADC47786.1	mru_1936	152	16801.1	5.57	35.61	90.46	-0.242	40.79	19.74	9.21	30.26	-	SP	-	SP	-	UN
ADC47787.1	mru_1937	370	42378.5	6.75	29.68	138.51	0.936	53.51	24.05	8.11	14.32	12TMH [63-81 86-104 125-143 150-168 185-204 209-228 249-267 272-290 307-325 336-354 371-389 394-411]	10MP [10-32,39-61,74-95,100-122,130-152,158-179,222-244,257-279,284-306,330-352]	11TMH [38-60, 72-89,99-121, 133-155,159-178,198-217,222-244,257-279,283-305,321-338,342-361]	11TMH	-	CM
ADC47788.1	mru_1938	116	13866.8	4.97	29.64	72.33	-0.859	50	16.38	9.48	24.14	-	SP	-	SP	-	C
ADC47793.1	mru_1943	240	27916.6	5.67	37.96	90.96	-0.434	43.75	15.42	6.67	34.17	-	SP	-	SP	-	C
ADC47796.1	mru_1946	147	15698.3	4.4	17.52	171.16	1.888	54.42	27.21	5.44	12.93	6TMH [42-60 65-84 95-114 119-141 150-169 174-193]	5MP [6-28,40-62,69-91,96-118,123-145]	5TMH [13-35, 42-64,69-91,100-119,123-145]	5TMH	-	CM
ADC47801.1	mru_1951	91	10542.2	9.36	48.31	65.38	-0.666	49.45	19.78	16.48	14.29	-	SP	-	SP	-	C
ADC47807.1	mru_1957	91	10368.7	4.87	34.64	91.98	-0.499	57.14	14.29	10.99	17.58	-	SP	-	SP	-	C
ADC47813.1	mru_1963	93	11065.6	4.34	42.53	34.62	-0.602	47.31	10.75	8.6	33.33	-	SP	-	SP	-	C
ADC47814.1	mru_1964	394	44159.4	5.42	32.07	90.58	-0.279	32.23	21.07	11.68	35.03	-	SP	-	SP	-	C
ADC47817.1	mru_1967	141	16750	6.16	31.22	72.55	-0.785	40.43	25.53	8.51	25.53	-	SP	-	SP	-	C
ADC47834.1	mru_1984	361	40058.8	4.32	29.09	125.26	0.678	55.68	18.28	6.09	19.94	9TMH [48-66 75-99 142-160 167-186 227-245 252-276 281-300 307-326 331-350]	7MP [1-22,33-55,108-130,166-188,196-218,227-249,273-295]	7TMH [28-50,88-110, 117-136,172-194,199-221,226-248,269-291]	7TMH	-	CM
ADC47847.1	mru_1997 (K07464 CRISPR-associated exonuclease Cas4 [EC:3.1.12.1])	312	36501.9	4.84	46.63	101.51	-0.477	64.74	14.74	6.73	13.78	-	SP	-	SP	-	C
ADC47865.1	mru_2015 (K07038 inner membrane protein)	245	27788.8	9.1	35.51	154.41	1.302	53.47	12.24	8.98	25.31	8TMH [58-81 96-112 117-134 141-158 171-193 200-217 222-241 264-280]	6MP [11-33,53-75,90-112,124-146,160-182,216-238]	7TMH [9-31,46-80,87-109,124-143,150-167,172-194,214-231]	7TMH	-	CM
ADC47866.1	mru_2016	248	27271.3	5.98	29.03	94.8	-0.041	37.9	19.35	10.48	32.26	-	SP	-	SP	-	C
ADC47873.1	mru_2023	423	47246.5	4.55	40.86	130.66	0.602	56.26	17.73	8.75	17.26	9TMH [56-75 88-107 116-135 175-197 202-224 275-299 308-331 338-357 362-381]	8MP [6-28,35-57,66-88,122-144,154-176,223-245,271-293,309-331]	7TMH [7-26,36-55,128-147,151-173,225-247,267-289, 310-332]	8TMH	-	CM
ADC47896.1	mru_2046	241	25836.3	8.5	15.7	140.79	1.316	51.04	24.9	5.39	18.67	7TMH[62-86 93-112 121-145 158-181 192-215 228-251 260-284]	7MP [14-36,42-64,72-94,108-130,141-163,175-197,212-234]	7TMH [13-35,42-61,71-93,113-135,145-167,179-201,211-233]	7TMH	-	CM
ADC47919.1	mru_2069	158	18612	4.63	48.51	75.19	-0.626	48.1	17.72	6.96	27.22	-	1MP [92-104]	-	1TMH	-	C
ADC47970.1	mru_2120	107	11747.6	4.71	31.48	92.9	0.016	30.84	21.5	14.95	32.71	-	SP	-	SP	-	C
ADC47980.1	mru_2130	346	36532.9	8.94	21.87	136.79	1.041	39.88	25.43	7.51	27.17	11TMH [58-76 81-98 119-136 141-159 170-193 202-220 233-252 269-291 312-330 345-362 371-389]	10MP [8-27,29-49,62-84,92-114,121-143,150-172,220-241,262-284,291-313,323-345]	11TMH [9-26,31-49,65-87,91-108,121-143,153-175,182-204,219-241,262-281,296-315,322-344]	11TMH	-	CM
ADC47982.1	mru_2132	104	12085.2	4.45	57.1	45.96	-1.152	31.73	6.73	7.69	53.85	-	SP	-	SP	-	C
ADC47983.1	mru_2133	337	38594.5	4.51	24.32	91.07	-0.774	51.63	15.43	7.12	25.82	-	SP	-	SP	-	C
ADC47996.1	mru_2146	393	44244.3	9.55	25.09	143.69	0.911	50.64	24.17	9.16	16.03	9TMH [64-81 94-111 156-180 193-209 224-248 261-285 356-380 393-409 416-434]	9MP [10-32,44-66,107-129,140-162,174-196,211-233,307-329,342-364,366-388]	10TMH [12-34,44-66,106-128,143-162,169-200,210-232,253-275,308-330,343-362,366-384]	9TMH	-	CM
ADC48006.1	mru_2156	263	29990.2	8.63	16.56	150.08	1.119	38.02	31.56	8.75	21.67	8TMH [71-90 101-121 130-154 165-182 187-211 220-237 258-277 292-311]	7MP [20-42,49-71,81-103,113-135,140-162,209-231,238-260]	8TMH [15-37,50-69,84-106,113-135,139-161,168-190,205-227,239-261]	8TMH	-	CM
ADC48008.1	mru_2158	358	40313.8	4.71	31.44	89.78	-0.321	37.71	24.58	9.22	28.49	-	SP	-	SP	-	C
ADC48022.1	mru_2172	264	28772.3	4.9	49.1	51.82	-0.67	26.89	13.26	7.95	51.89	1TMH [134-157 ]	1MP [84-106]	1TMH [84-106]	1TMH	-	C
ADC48023.1	mru_2173	408	42200.7	4.49	50.3	45	-0.629	13.97	13.48	8.09	64.46	1TMH [273-291]	1MP [218-240]	1TMH [218-240]	1TMH	-	EC
ADC48030.1	mru_2180	349	40609.7	9.53	33.17	133.75	0.889	37.82	34.38	6.88	20.92	10TMH[58-80 89-112 129-147 156-173 190-207 216-233 246-269 278-301 332-351 364-387 ]	10MP [7-29,38-60,76-97,110-132,135-157,162-183,190-212,229-251,286-308,316-338]	10TMH[12-29, 44-63, 76-98, 108-127,140-158,163-182,195-217,230-252,287-304, 314 -336]	10TMH	-	CM
ADC48034.1	mru_2184	212	24643.8	9.25	31.26	129.2	0.832	43.4	28.77	8.49	19.34	6TMH [43-62 93-112 125-144 153-172 203-222 231-249]	6MP [1-23,34-56,74-96,106-128,157-179,184-206]	5TMH [41-63, 76-98, 108-127, 148-170,180-202]	6TMH	-	CM
ADC48035.1	mru_2185	97	11216.4	7.71	1.77	122.58	0.809	36.08	21.65	13.4	28.87	2TMH [72-91 110-131 ]	2MP [13-35,59-81]	1TMH [60-82]	2TMH	-	CM
ADC48044.1	mru_2194	227	25551.1	5.08	38.86	90.26	-0.277	29.52	27.31	10.13	33.04	-	SP	-	SP	-	C
ADC48046.1	mru_2196	106	11442.3	8.81	33.02	91.98	0.132	12.26	32.08	11.32	44.34	1TMH [61-84]	1MP [8-30]	1TMH [12-34]	1TMH	SP*	EC
ADC48051.1	mru_2201	132	14969.2	8.69	34.45	84.09	-0.278	22.73	29.55	9.09	38.64	-	SP	-	SP	-	C
ADC48055.1	mru_2205	130	15250.6	6.72	30.03	102.69	-0.191	45.38	26.15	6.15	22.31	1TMH [46-63]	SP	-	1TMH	-	C
ADC48064.1	mru_2214	163	18336	6.29	34.97	91.47	-0.38	6.75	34.36	12.27	46.63	-	SP	-	SP	-	C
ADC48066.1	mru_2216	118	13476.6	8.61	29.69	95.85	-0.264	51.69	15.25	12.71	20.34	-	SP	-	SP	-	C
ADC48069.1	mru_2219	154	18213	4.85	26.75	96.17	-0.335	51.3	20.13	5.84	22.73	-	SP	-	SP	-	C

## Sheet: Protein fold
Locus tag	Domain	Position	Evalue	Architecture	Topology	Homologous family	Functional Family/Uniprot Entry	Enzyme Information	Evalue
mru_0017	CATH Domain 3ub2A00	43-143	1.2e-21	3-Layer(aba) Sandwich	Rossmann fold	3.40.50.10140	Protein Tirap		1.2e-21
mru_0018	CATH Domain 2js7A01	3-125	1.9e-18	3-Layer(aba) Sandwich	Rossmann fold	3.40.50.10140	Myeloid differentiation primary response gene (88), isoform CRA_b (Myeloid differentiation primary response protein MyD88)		1.9e-18
mru_0021	-
mru_0035	CATH Domain 3cngA01	2-13,17-35	7.3e-05	Single Sheet	Ubiquitin Ligase Nedd4; Chain: W;	2.20.70.10	NUDIX hydrolase		7.3e-05
mru_0041	CATH Domain 1v66A00|CATH Domain 1m8nB00	[3-51]|[660-765,782-887]	0.00000000000019|1.1e-07	Orthogonal Bundle|3 Solenoid	Transcription Termination Factor Rho, Rna-binding Domain; Chain A, Domain 1|UDP N-Acetylglucosamine Acyltransferase; domain 1	1.10.720.30|2.160.10.20	E3 SUMO-protein ligase PIAS4 (EC 6.3.2.-) (PIASy) (Protein inhibitor of activated STAT protein 4) (Protein inhibitor of activated STAT protein gamma) (PIAS-gamma)|Antifreeze protein isoform 501		1.9e-13
mru_0047	-
mru_0049	CATH Domain 3szyA01	137-427	4.8e-07	3-Layer(aba) Sandwich	Alkaline Phosphatase, subunit A	3.40.720.10	Probable phosphonoacetate hydrolase (3.6.1.9)		4.8e-07
mru_0057	-
mru_0058	-
mru_0062	CATH Domain 1viaA00|CATH Domain 1tueD00	52-191, 334-363|286-750	0.00089|5e-15	3-Layer(aba) Sandwich|3-Layer(aba) Sandwich	Rossmann fold|Rossmann fold	3.40.50.300|3.40.50.300	Replication protein E1 (EC 3.6.4.12) (ATP-dependent helicase E1)	2.7.1.71 [Shikimate kinase]| 3.6.4.12 [DNA helicase]	5e-15
mru_0063	-
mru_0074	-
mru_0078	-
mru_0080	CATH Domain 2a5yC01	117-276	1.7e-05	3-Layer(aba) Sandwich	Rossmann fold	3.40.50.300	Cell death protein 4		1.7e-05
mru_0100	-
mru_0134	-
mru_0156	CATH Domain 1v66A00	29-63	7.4e-08	Orthogonal Bundle	Transcription Termination Factor Rho, Rna-binding Domain; Chain A, Domain 1	1.10.720.30	E3 SUMO-protein ligase PIAS4 (EC 6.3.2.-) (PIASy) (Protein inhibitor of activated STAT protein 4) (Protein inhibitor of activated STAT protein gamma) (PIAS-gamma)		7.4e-08
mru_0174 (K09723 DNA replication factor GINS)	-
mru_0179	-
mru_0186	-
mru_0202	-
mru_0223	-
mru_0224	CATH Domain 3szyA01	110-400	1.7e-09	3-Layer(aba) Sandwich	Alkaline Phosphatase, subunit A	3.40.720.10		Probable phosphonoacetate hydrolase (3.6.1.9)	1.7e-09
mru_0277	CATH Domain 3cngA01	5-16, 19-35	2.6e-07	Single Sheet	Ubiquitin Ligase Nedd4; Chain: W;	2.20.70.10	NUDIX hydrolase		2.6e-07
mru_0283	-						-
mru_0288	CATH Domain 4dv8A03	98-163, 387-446, 467-495, 550-767	6.6e-30	3-Layer(aba) Sandwich	Collagenase (Catalytic Domain)	3.40.390.10	-	Anthrax lethal factor endopeptidase (EC 3.4.24.83)	6.6e-30
mru_0307	-
mru_0311	-
mru_0313	CATH Domain 1ti6B03	13-37, 339-397	1.7e-08	Sandwich	Immunoglobulin-like	2.60.40.10	Lys-gingipain W83 (EC 3.4.22.47) (Lysine specific cysteine protease) (Lysine-specific cysteine proteinase) (Porphypain) (PrtK48) [Cleaved into: Lys-gingipain catalytic subunit; 39 kDa adhesin (PrtK39); 15 kDa adhesin (PrtK15); 44 kDa adhesin (PrtK44)]	1.97.1.2 [Pyrogallol hydroxytransferase]	1.7e-08
mru_0346	-
mru_0347	-
mru_0349 (nrpR; transcriptional repressor of nif and glnA operons NrpR; K09720 hypothetical protein)	CATH Domain 1qgpA00|CATH Domain 3nekB01	8.8e-06|4.4e-107	4.4e-107	Orthogonal Bundle|2-Layer Sandwich	Arc Repressor Mutant, subunit A|Alpha-Beta Plaits	1.10.10.10|3.30.70.1360	Double-stranded RNA-specific adenosine deaminase (DRADA) (EC 3.5.4.37) (136 kDa double-stranded RNA-binding protein) (p136) (Interferon-inducible protein 4) (IFI-4) (K88DSRBP)|Nitrogen repressor-like protein	3.5.4.- [In cyclic amidines]	4.4e-107
mru_0361	-
mru_0367	-
mru_0372	-
mru_0376	CATH Domain 3szyA01	136-428	3e-11	3-Layer(aba) Sandwich	Alkaline Phosphatase, subunit A	3.40.720.10	-	Probable phosphonoacetate hydrolase (3.6.1.9)	3e-11
mru_0378	-
mru_0381	-
mru_0393 (K18532 adenylate kinase [EC:2.7.4.3])	CATH Domain 3iijA00	5-181	1.2e-21	3-Layer(aba) Sandwich	Rossmann fold	3.40.50.300	Adenylate kinase isoenzyme 6 homolog HBR1 (AK6) (EC 2.7.4.3) (Dual activity adenylate kinase/ATPase) (AK/ATPase) (Hemoglobin and proliferation-regulated protein 1) (Hb-regulated protein 1)	2.7.4.3 [Adenylate kinase]	1.2e-21
mru_0398 (tRNA methyltransferase subunit; K07585 hypothetical protein)	CATH Domain 3k32B00	2-189	6.9e-21	3-Layer(aba) Sandwich	Rossmann fold	3.40.50.620	Uncharacterized protein MJ0690		6.9e-21
mru_0413	-
mru_0421	CATH Domain 2p2vA00	54-241	7.7e-26	Alpha-Beta Complex	sialyltransferase cstii, chain A	3.90.1480.10	Alpha-2,3-sialyltransferase		7.7e-26
mru_0425	-
mru_0426 (K14415 tRNA-splicing ligase RtcB [EC:6.5.1.3])
mru_0428	-
mru_0432	CATH Domain 2ichA01	20-214	0.00011	Beta Barrel	AttH-like fold	2.40.370.10	Putative AttH		0.00011
mru_0460	-
mru_0476	CATH Domain 3cq2A00	[5-93]	2.2e-14	2-Layer Sandwich	GMP Synthetase; Chain A, domain 3	3.30.300.130	Phenylacetate-CoA oxygenase, PaaJ subunit		2.2e-14
mru_0480	CATH Domain 1vp8A00	1-188	4.9e-43	3-Layer(aba) Sandwich	Pyruvate Kinase; Chain: A, domain 1	3.40.1380.20	Putative uncharacterized protein		4.9e-43
mru_0488	CATH Domain 3h99A02	[3-27]	8e-09	Single Sheet	Rubrerythrin, domain 2	2.20.28.20	Methionine--tRNA ligase (EC 6.1.1.10) (Methionyl-tRNA synthetase) (MetRS)	6.1.1.10 [Methionine--tRNA ligase]	8e-09
mru_0490	CATH Domain 3h99A02	[2-24]	5.4e-05	Single Sheet	Rubrerythrin, domain 2	2.20.28.20	Methionine--tRNA ligase (EC 6.1.1.10) (Methionyl-tRNA synthetase) (MetRS)	6.1.1.10 [Methionine--tRNA ligase]	5.4e-05
mru_0496	-
mru_0497	-
mru_0499	CATH Domain 3h99A02	[4-27]	6.2e-05	Single Sheet	Rubrerythrin, domain 2	2.20.28.20	Methionine--tRNA ligase (EC 6.1.1.10) (Methionyl-tRNA synthetase) (MetRS)	6.1.1.10 [Methionine--tRNA ligase]	6.2e-05
mru_0521 (K08971 putative membrane protein)	-
mru_0528	-
mru_0530	-
mru_0542	-
mru_0570	-
mru_0572	-
mru_0573	-
mru_0575	-
mru_0581	-
mru_0596	-
mru_0599	CATH Domain 2k5hA01	77-139	2.1e-16	Beta Barrel	OB fold (Dihydrolipoamide Acetyltransferase, E2P)	2.40.50.140	Conserved protein		2.1e-16
mru_0607	-
mru_0642	-
mru_0647	-
mru_0658	-
mru_0660	-
mru_0671	-
mru_0674	CATH Domain 1pm3A00	[1-97]	3.3e-12	Roll	SH3 type barrels.	2.30.30.240	Putative uncharacterized protein		3.3e-12
mru_0677	CATH Domain 1oi0A00	17-130, 268-294	1.1e-12	3-Layer(aba) Sandwich	Cytidine Deaminase; domain 2	3.40.140.10	Putative uncharacterized protein		1.1e-12
mru_0679	CATH Domain 1vr4C00	[9-107]	2.5e-31	2-Layer Sandwich	Translation Initiation Factor IF3	3.30.110.70	UPF0145 protein BC_1012		2.5e-31
mru_0686	-
mru_0717	-
mru_0719	CATH Domain 1vr4C00	[3-104]	4.4e-30	2-Layer Sandwich	Translation Initiation Factor IF3	3.30.110.70	UPF0145 protein BC_1012		4.4e-30
mru_0720	-
mru_0738	CATH Domain 1y1xB00	[4-163]	0.00036	Orthogonal Bundle	Recoverin; domain 1	1.10.238.10	Programmed cell death 6 protein-like protein		0.00036
mru_0739	-
mru_0741	CATH Domain 2jneA00|CATH Domain 2pmyA00	[2-35, 206-230]| [141-169, 143-169]	0.0000052|7.3e-08	Ribbon|Orthogonal Bundle	Rubredoxin-like|Recoverin; domain 1	2.10.290.10|1.10.238.10	PF07191 family protein|Ras and EF-hand domain-containing protein (Ras-related protein Rab-45)		5.2e-06
mru_0742	-
mru_0744	CATH Domain 1l8qA01|CATH Domain 2qvoA00	[43-160]|[287-368]	0.00046|0.00000068	Orthogonal Bundle|3-Layer(aba) Sandwich	Rossmann fold|Arc Repressor Mutant, subunit A	3.40.50.300|1.10.10.10	Chromosomal replication initiator protein DnaA 1|Uncharacterized protein AF_1382		6.8e-07
mru_0747	-
mru_0757	-
mru_0761	-
mru_0764	CATH Domain 3h99A02	[4-30, 40-61, 121-127, 153-158]	1.5e-07	Single Sheet	Rubrerythrin, domain 2	2.20.28.20	Methionine--tRNA ligase (EC 6.1.1.10) (Methionyl-tRNA synthetase) (MetRS)	6.1.1.10 [Methionine--tRNA ligase]	1.5e-07
mru_0776	CATH Domain 2qikA02	186-270, 295-466	1.3e-36	Roll	Hypothetical upf0131 protein ytfp	3.10.490.10	Putative gamma-glutamylcyclotransferase YkqA	2.3.2.- [Aminoacyltransferases]	1.3e-36
mru_0780	CATH Domain 3h99A02	3-22, 29-58, 61-87	1.6e-14	Single Sheet	Rubrerythrin, domain 2	2.20.28.20	Methionine--tRNA ligase (EC 6.1.1.10) (Methionyl-tRNA synthetase) (MetRS)	6.1.1.10 [Methionine--tRNA ligase]	1.6e-14
mru_0781	-
mru_0785	CATH Domain 2qikA02	217-297, 323-498	4.2e-37	Roll	Hypothetical upf0131 protein ytfp	3.10.490.10	Putative gamma-glutamylcyclotransferase YkqA	2.3.2.- [Aminoacyltransferases]	4.2e-37
mru_0790	CATH Domain 3h99A02|CATH Domain 1m45A02	[3-24|148-272, 315-341]	0.000027|9.9e-05	Single Sheet|Orthogonal Bundle	Rubrerythrin, domain 2|Recoverin; domain 1	2.20.28.20|1.10.238.10	Methionine--tRNA ligase (EC 6.1.1.10) (Methionyl-tRNA synthetase) (MetRS)|Cell divison control protein 66	6.1.1.10 [Methionine--tRNA ligase]	0.000027|9.9e-05
mru_0791	CATH Domain 1u8bA01	172-225	1.1e-17	3-Layer(aba) Sandwich	DNA Methylphosphotriester Repair Domain	3.40.10.10	Regulatory protein ada (Regulatory protein of adaptative response) (EC 2.1.1.63)	2.1.1.63 [Methylated-DNA--[protein]-cysteine S-methyltransferase]|2.1.1.n11 [Methylphosphotriester-DNA--[protein]-cysteine S-methyltransferase]	1.1e-17
mru_0793 (K19114 CRISPR-associated protein Csh1)	-
mru_0801	CATH Domain 3h99A02	2-26, 17-47, 31-51	2.5e-12	Single Sheet	Rubrerythrin, domain 2	2.20.28.20	Methionine--tRNA ligase (EC 6.1.1.10) (Methionyl-tRNA synthetase) (MetRS)	6.1.1.10 [Methionine--tRNA ligase]	2.5e-12
mru_0805	-
mru_0806	CATH Domain 1yoxC00	1-224	4.9e-63	4-Layer Sandwich	Double-stranded beta-helix	3.60.160.10	Putative uncharacterized protein		4.9e-63
mru_0818	-
mru_0831	-
mru_0832	-
mru_0835	CATH Domain 1jeyB01	11-32, 37-197	9.3e-15	3-Layer(aba) Sandwich	Rossmann fold	3.40.50.410	X-ray repair cross-complementing protein 5 (EC 3.6.4.-) (86 kDa subunit of Ku antigen) (ATP-dependent DNA helicase 2 subunit 2) (ATP-dependent DNA helicase II 80 kDa subunit) (CTC box-binding factor 85 kDa subunit) (CTC85) (CTCBF) (DNA repair protein XRCC5) (Ku80) (Ku86) (Lupus Ku autoantigen protein p86) (Nuclear factor IV) (Thyroid-lupus autoantigen) (TLAA) (X-ray repair complementing defective…	3.6.4.- [Acting on acid anhydrides; involved in cellular and subcellular movement]	9.3e-15
mru_0840 ( K08979 putative membrane protein)	-
mru_0850	-
mru_0877	-
mru_0901	-
mru_0903	-
mru_0930	CATH Domain 3h99A02	[5-29]	0.0001	Single Sheet	Rubrerythrin, domain 2	2.20.28.20	Methionine--tRNA ligase (EC 6.1.1.10) (Methionyl-tRNA synthetase) (MetRS)	6.1.1.10 [Methionine--tRNA ligase]	0.0001
mru_0939	CATH Domain 1bifA01	[4-23, 51-102]	1.4e-10	3-Layer(aba) Sandwich	Rossmann fold	3.40.50.300	6-phosphofructo-2-kinase, isoform A (EC 2.7.1.105) (EC 3.1.3.46) (6-phosphofructo-2-kinase, isoform D) (EC 2.7.1.105) (EC 3.1.3.46) (6-phosphofructo-2-kinase, isoform E) (EC 2.7.1.105) (EC 3.1.3.46) (6-phosphofructo-2-kinase, isoform F) (EC 2.7.1.105) (EC 3.1.3.46) (6-phosphofructo-2-kinase, isoform H) (EC 2.7.1.105) (EC 3.1.3.46) (6-phosphofructo-2-kinase, isoform I) (EC 2.7.1.105) (EC 3.1.3.46)…	2.7.1.105 [6-phosphofructo-2-kinase]|3.1.3.46 [Fructose-2,6-bisphosphate 2-phosphatase]	1.4e-10
mru_0947	CATH Domain 2phnA01	8-119, 258-387	7.9e-38	2-Layer Sandwich	60s Ribosomal Protein L30; Chain: A;	3.30.1330.100	Coenzyme F420:L-glutamate ligase (EC 6.3.2.31) (EC 6.3.2.34) (Coenzyme F420-0:L-glutamate ligase) (Coenzyme F420-1:gamma-L-glutamate ligase) (F420:glutamyl ligase)	6.3.2.34 [Coenzyme F420-1:gamma-L-glutamate ligase]|6.3.2.31 [Coenzyme F420-0:L-glutamate ligase]	7.9e-38
mru_0960	-
mru_0971	CATH Domain 1m1jB03	[11-78]	2.6e-07	Up-down Bundle	Single alpha-helices involved in coiled-coils or other helix-helix interfaces	1.20.5.50		Fibrinogen gamma chain	2.6e-07
mru_0983	-
mru_1013	CATH Domain 2i0zA01	[3-441]	2.5e-43	3-Layer(bba) Sandwich	FAD/NAD(P)-binding domain	3.50.50.60	NAD(FAD)-utilizing dehydrogenases		2.5e-43
mru_1016	CATH Domain 2gf4A00	[3-84]	1e-22	Up-down Bundle	Substrate Binding Domain Of Dnak; Chain:A; Domain 2	1.20.1270.110	Uncharacterized protein		1e-22
mru_1020	-
mru_1052 (transcriptional regulator; K07744 hypothetical protein)	CATH Domain 1stzA01|CATH Domain 3t4nC01	2-72|27-45, 164-290	3.8e-16|2.1E-26	Orthogonal Bundle|Roll	Arc Repressor Mutant, subunit A|CBS-domain	1.10.10.10|3.10.580.10	Heat-inducible transcription repressor hrcA|Protein sds23/moc1 (Multicopy suppressor of overexpressed cyr1 protein 1) (Phosphoprotein at stationary phase 1 protein)		2.1e-26
mru_1063	CATH Domain 1d7mA00	251-325, 281-381, 379-470	4.3e-11	Up-down Bundle	Single alpha-helices involved in coiled-coils or other helix-helix interfaces	1.20.5.1050	Non-structural protein 1 (NS1) (NS73)		4.3e-11
mru_1065	CATH Domain 3beoA02	197-206, 385-526, 527-551	1.7e-06	3-Layer(aba) Sandwich	Rossmann fold	3.40.50.2000	UDP-N-acetylglucosamine 2-epimerase (EC 5.1.3.14) (UDP-GlcNAc-2-epimerase)	5.1.3.14 [UDP-N-acetylglucosamine 2-epimerase (non-hydrolyzing)]	1.7e-06
mru_1073	-
mru_1081	-
mru_1094	CATH Domain 1lkoA02	15-45	7e-06	Single Sheet	Rubrerythrin, domain 2	2.20.28.10	CDNA FLJ14573 fis, clone NT2RM4000734, highly similar to Homo sapiens zinc finger protein 423 (ZNF423), mRNA		7e-06
mru_1096	-
mru_1099 (K09140 pre-rRNA-processing protein TSR3)	-
mru_1103	-
mru_1108	CATH Domain 2dflA01|CATH Domain 1qhtA02	89-131|182-352	0.00013|0.000000000000000003	Orthogonal Bundle|2-Layer Sandwich	DNA polymerase; domain 1|Nucleotidyltransferase; domain 5	1.10.150.20|3.30.420.10	DNA repair and recombination protein RadA|DNA polymerase (EC 2.7.7.7) (Pol Tfu) [Cleaved into: Endonuclease PI-TfuI (EC 3.1.-.-) (Tfu pol-1 intein); Endonuclease PI-TfuII (EC 3.1.-.-) (Tfu pol-2 intein)]	2.7.7.7 [DNA-directed DNA polymerase]	3e-18
mru_1113	-
mru_1114	-
mru_1116 (K07141 molybdenum cofactor cytidylyltransferase [EC:2.7.7.76])	CATH Domain 2wawA00	[4-216]	2.3e-18	Alpha-Beta Complex	Spore Coat Polysaccharide Biosynthesis Protein SpsA; Chain A	3.90.550.10	Moba relate protein		2.3e-18
mru_1125 (K08974 putative membrane protein)	-
mru_1131	CATH Domain 3h99A02	3-27, 30-55	1.1e-11	Single Sheet	Rubrerythrin, domain 2	2.20.28.20	Methionine--tRNA ligase (EC 6.1.1.10) (Methionyl-tRNA synthetase) (MetRS)	6.1.1.10 [Methionine--tRNA ligase]	1.1e-11
mru_1133	-
mru_1147	CATH Domain 3h99A02	[7-26]	0.00053	Single Sheet	Rubrerythrin, domain 2	2.20.28.20	Methionine--tRNA ligase (EC 6.1.1.10) (Methionyl-tRNA synthetase) (MetRS)	6.1.1.10 [Methionine--tRNA ligase]	0.00053
mru_1150	CATH Domain 3h99A02	715-738	3.6e-05	Single Sheet	Rubrerythrin, domain 2	2.20.28.20	Methionine--tRNA ligase (EC 6.1.1.10) (Methionyl-tRNA synthetase) (MetRS)	6.1.1.10 [Methionine--tRNA ligase]	3.6e-05
mru_1159	-
mru_1172	CATH Domain 1w1wA00	[6-81]	1.8e-14	3-Layer(aba) Sandwich	Rossmann fold	3.40.50.300	DA-box protein SMC1		1.8e-14
mru_1185	CATH Domain 2c0lA00|CATH Domain 2ytyA00	9-283|324-397	0.00000000000019|7.5e-12	Alpha Horseshoe|Beta Barrel	Serine Threonine Protein Phosphatase 5, Tetratricopeptide repeat|OB fold (Dihydrolipoamide Acetyltransferase, E2P)	1.25.40.10|2.40.50.140	Peroxisomal biogenesis factor 5-like protein transcript variant 6 (Peroxisomal biogenesis factor 5-like protein transcript variant 7) (Peroxisomal biogenesis factor 5-like protein transcript variant 8) |Propanoyl-CoA C-acyltransferase|Csde1 protein		1.9e-13
mru_1192	-
mru_1193	-
mru_1195	-
mru_1196	-
mru_1207	-
mru_1209	CATH Domain 1x1oA02	3-57, 41-129, 140-209	1.4e-13	Alpha-Beta Barrel	TIM Barrel	3.20.20.70	Nicotinate-nucleotide pyrophosphorylase [carboxylating] (EC 2.4.2.19) (Quinolinate phosphoribosyltransferase [decarboxylating]) (QAPRTase) (QPRTase)|Nicotinate-nucleotide pyrophosphorylase [carboxylating]		1.4e-13
mru_1213	-
mru_1219 (K16927 energy-coupling factor transport system substrate-specific component)
mru_1227	-
mru_1242	CATH Domain 1w2yA00	[3-92]	1e-22	Orthogonal Bundle	all-alpha NTP pyrophosphatase fold	1.10.4010.10		3.6.1.23 [dUTP diphosphatase]	1e-22
mru_1245	CATH Domain 1yurA00	[12-112]	5.2e-05	Orthogonal Bundle	Recoverin; domain 1	1.10.238.10	Protein S100-A13 (8 kDa amlexanox-binding protein) (S100 calcium-binding protein A13)		5.2e-05
mru_1280	CATH Domain 4iciA00	1-169	1.2e-32	3-Layer(aba) Sandwich	Rossmann fold	3.40.50.360	Putative uncharacterized protein		1.2e-32
mru_1290	CATH Domain 3jyyA01	1962-02-01	3.5e-08	2-Layer Sandwich	Beta Polymerase; domain 2	3.30.460.10	Lincosamide nucleotidyltransferase		3.5e-08
mru_1291	-
mru_1311	-
mru_1317	CATH Domain 2cveA01|CATH Domain 1vi7A02	2-124|132-170	4.8e-41|0.00028	2-Layer Sandwich|2-Layer Sandwich	Ribosomal Protein S5; domain 2|Alpha-Beta Plaits	3.30.230.30|3.30.70.240	Uncharacterized protein|IMPACT family member YigZ		4.8e-41
mru_1323	-
mru_1330	-
mru_1331	-
mru_1335	-
mru_1344	CATH Domain 1ru4A00|CATH Domain 2nsmA02|CATH Domain 3h16B00	31-147|177-242, 255-314|334-426	3.6e-08|6.2e-16|2.6e-13	3 Solenoid|Sandwich|3-Layer(aba) Sandwich	Pectate Lyase C-like|Immunoglobulin-like|Rossmann fold	2.160.20.10|2.60.40.1120|3.40.50.10140	Pectate lyase L (EC 4.2.2.2) (Pectate transeliminase) (Pel9A)|Adipocyte enhancer-binding protein 1 (AE-binding protein 1) (Aortic carboxypeptidase-like protein)|TIR protein	4.2.2.2 [Pectate lyase]|3.4.17.3 [Lysine carboxypeptidase]	6.2e-16
mru_1346	CATH Domain 1pu1A00	[4-94]	1.8e-17	2-Layer Sandwich	GMP Synthetase; Chain A, domain 3	3.30.300.100	DUF3194 family protein		1.8e-17
mru_1348 (K09741 KEOPS complex subunit Pcc1)
mru_1361 (exosome subunit)	CATH Domain 2wnyA00	[1-135]	3.6e-37	2-Layer Sandwich	50s Ribosomal Protein L5; Chain: A,	3.30.1440.10	Conserved protein		3.6e-37
mru_1363	CATH Domain 2jneA00	2-48, 34-66, 54-97	4.1e-20	Ribbon	Rubredoxin-like	2.10.290.10	PF07191 family protein		4.1e-20
mru_1364	CATH Domain 3h99A02	3-25, 34-57	4.6e-10	Single Sheet	Rubrerythrin, domain 2	2.20.28.20	Methionine--tRNA ligase (EC 6.1.1.10) (Methionyl-tRNA synthetase) (MetRS)	6.1.1.10 [Methionine--tRNA ligase]	4.6e-10
mru_1366	CATH Domain 1r7jA00	17-34, 106-178	1.3e-11	Orthogonal Bundle	Arc Repressor Mutant, subunit A	1.10.10.10	DNA-binding protein		1.3e-11
mru_1375	-
mru_1379	CATH Domain 1wehA00	2-178	3.6e-48	3-Layer(aba) Sandwich	Rossmann fold	3.40.50.450	Uncharacterized protein		3.6e-48
mru_1384	-
mru_1389	CATH Domain 3cvoA00	14-174	1.7e-18	3-Layer(aba) Sandwich	Rossmann fold	3.40.50.150	Uncharacterized protein		1.7e-18
mru_1415 (K09119 KEOPS complex subunit Cgi121)	CATH Domain 1zd0A01	22-152	6.2e-26	2-Layer Sandwich	PF0523-like	3.30.2380.10	Putative uncharacterized protein		6.2e-26
mru_1418	CATH Domain 1o69A01	27-218	1.3e-13	3-Layer(aba) Sandwich	Aspartate Aminotransferase; domain 2	3.40.640.10	UDP-4-amino-4-deoxy-L-arabinose--oxoglutarate aminotransferase (EC 2.6.1.87) (Polymyxin resistance protein PmrH) (UDP-(beta-L-threo-pentapyranosyl-4''-ulose diphosphate) aminotransferase) (UDP-Ara4O aminotransferase) (UDP-4-amino-4-deoxy-L-arabinose aminotransferase)		1.3e-13
mru_1419	-
mru_1442	-
mru_1450	-
mru_1462	CATH Domain 3cbnA00	[2-135]	5.9e-52	Sandwich	Jelly Rolls	2.60.120.630	DUF371 family protein		5.9e-52
mru_1464	CATH Domain 1yd0A00	27-77	0.00046	3-Layer(aba) Sandwich	GIY-YIG endonuclease	3.40.1440.10	Excinuclease ABC subunit C		0.00046
mru_1469	CATH Domain 2w83C00	170-229	3.7e-06	Up-down Bundle	Single alpha-helices involved in coiled-coils or other helix-helix interfaces	1.20.5.1000	C-Jun-amino-terminal kinase-interacting protein 4 (JIP-4) (JNK-interacting protein 4) (Cancer/testis antigen 89) (CT89) (Human lung cancer oncogene 6 protein) (HLC-6) (JNK-associated leucine-zipper protein) (JLP) (Mitogen-activated protein kinase 8-interacting protein 4) (Proliferation-inducing protein 6) (Protein highly expressed in testis) (PHET) (Sperm surface protein) (Sperm-associated antige…		3.7e-06
mru_1479	-
mru_1493	-
mru_1514	CATH Domain 2qy6A01	48-276	8.2e-41	3-Layer(aba) Sandwich	Rossmann fold	3.40.50.150	TRNA 5-methylaminomethyl-2-thiouridine biosynthesis bifunctional protein MnmC (tRNA mnm(5)s(2)U biosynthesis bifunctional protein) [Includes: tRNA (mnm(5)s(2)U34)-methyltransferase (EC 2.1.1.61); FAD-dependent cmnm(5)s(2)U34 oxidoreductase (EC 1.5.-.-)]	2.1.1.61 [tRNA (5-methylaminomethyl-2-thiouridylate)-methyltransferase]|1.5.-.- [Acting on the CH-NH group of donors]	8.2e-41
mru_1550	-
mru_1555	CATH Domain 2jneA00	[3-35, 74-106, 115-149, 152-177]	3.9e-21	Ribbon	Rubredoxin-like	2.10.290.10	PF07191 family protein		3.9e-21
mru_1563	CATH Domain 1rypK00	1-20, 129-177	6.6e-05	4-Layer Sandwich	Glutamine Phosphoribosylpyrophosphate, subunit 1, domain 1	3.60.20.10	Proteasome subunit beta type-4 (EC 3.4.25.1)	3.4.25.1 [Proteasome endopeptidase complex]	6.6e-05
mru_1588	CATH Domain 1cwvA02|CATH Domain 3b2yA00	129-212, 221-302, 429-438|350-548	1.5e-19|2.2e-10	Sandwich|3-Layer(aba) Sandwich	Immunoglobulin-like|Aminopeptidase	2.60.40.920|3.40.630.10	Invasin|Putative uncharacterized protein		1.5e-19
mru_1589	-
mru_1590	CATH Domain 3h99A02	[3-27]	9e-06	Single Sheet	Rubrerythrin, domain 2	2.20.28.20	Methionine--tRNA ligase (EC 6.1.1.10) (Methionyl-tRNA synthetase) (MetRS)	6.1.1.10 [Methionine--tRNA ligase]	9e-06
mru_1597	-
mru_1605	CATH Domain 3szyA01|CATH Domain 1eq1A00	147-425|472-583, 623-637	1.4e-07|1e-13	3-Layer(aba) Sandwich|Up-down Bundle	Alkaline Phosphatase, subunit A|Four Helix Bundle (Hemerythrin (Met), subunit A)	3.40.720.10|1.20.120.20	Apolipophorin-3 (Apolipophorin-III) (ApoLp-III) Apolipophorin-III	3.6.1.9 [Nucleotide diphosphatase]	1.4e-07
mru_1622	-
mru_1631	CATH Domain 3beoA02	3-63, 226-316	2.6e-11	3-Layer(aba) Sandwich	Rossmann fold	3.40.50.2000	UDP-N-acetylglucosamine 2-epimerase (EC 5.1.3.14) (UDP-GlcNAc-2-epimerase)	5.1.3.14 [UDP-N-acetylglucosamine 2-epimerase (non-hydrolyzing)]	2.6e-11
mru_1646	-
mru_1653	-
mru_1654	CATH Domain 1w1wA00	[2-71]	0.00024	3-Layer(aba) Sandwich	Rossmann fold	3.40.50.300	DA-box protein SMC1		0.00024
mru_1660	CATH Domain 2ptfA01|CATH Domain 2imlA02	3-145|141-202	1.1e-22|1.4e-14	Roll|Up-down Bundle	Pnp Oxidase; Chain A|Methane Monooxygenase Hydroxylase; Chain G, domain 1	2.30.110.10|1.20.58.290	Uncharacterized protein MTH_863|Tetrahydromethanopterin synthesis protein		1.1e-22
mru_1668	CATH Domain 2guzB00	119-159	3e-06	Orthogonal Bundle	Helix Hairpins	1.10.287.110	Mitochondrial import inner membrane translocase subunit tim16 (Presequence translocated-associated motor subunit pam16)		3e-06
mru_1682	-
mru_1683	CATH Domain 1pm3A00	[1-68]	4.5e-11	Roll	SH3 type barrels	2.30.30.240	Putative uncharacterized protein		4.5e-11
mru_1693	-
mru_1696	CATH Domain 1bxrC02	200-356	1.1e-16	2-Layer Sandwich	D-amino Acid Aminotransferase; Chain A, domain 1	3.30.470.20	Carbamoyl-phosphate synthase arginine-specific large chain (EC 6.3.5.5) (Carbamoyl-phosphate synthetase ammonia chain)	6.3.5.5 [Carbamoyl-phosphate synthase (glutamine-hydrolyzing)]	1.1e-16
mru_1699	CATH Domain 2ptfA01|CATH Domain 2nr4A02	11-152|159-215	1e-29|1.7e-15	Roll|Up-down Bundle	Pnp Oxidase; Chain A|Methane Monooxygenase Hydroxylase; Chain G, domain 1	2.30.110.10|1.20.58.290	Uncharacterized protein MTH_863|Tetrahydromethanopterin synthesis protein		1e-29
mru_1700	-
mru_1724	-
mru_1728 (AMMECR1 domain-containing protein; K09141 hypothetical protein)	CATH Domain 1vajA01|CATH Domain 1vajA02	2-133|114-179	3.2e-36|3.1e-20	2-Layer Sandwich|2-Layer Sandwich	Glycoprotein, Type 4 Pilin|Dna Ligase; domain 1	3.30.700.20|3.30.1490.150	Protein PH0010|Protein PH0010		3.2e-36
mru_1734	CATH Domain 2ptfA01|CATH Domain 2imlA02	4-139|86-93, 142-175	5e-23|3e-08	Roll|Up-down Bundle	Pnp Oxidase; Chain A|Methane Monooxygenase Hydroxylase; Chain G, domain 1	2.30.110.10|1.20.58.290	Uncharacterized protein MTH_863|Tetrahydromethanopterin synthesis protein		5e-23
mru_1737	-
mru_1749	-
mru_1780	-
mru_1784	CATH Domain 1pm3A00	[1-74]	2e-13	Roll	SH3 type barrels	2.30.30.240	Putative uncharacterized protein		2e-13
mru_1796	CATH Domain 3h99A02	[5-30]	9.3e-09	Single Sheet	Rubrerythrin, domain 2	2.20.28.20	Methionine--tRNA ligase (EC 6.1.1.10) (Methionyl-tRNA synthetase) (MetRS)	6.1.1.10 [Methionine--tRNA ligase]	9.3e-09
mru_1801	-
mru_1831	-
mru_1837	-
mru_1849	CATH Domain 1yioA02|CATH Domain 1lkoA02	39-79|97-127, 185-212	5.8e-05|2.5e-05	Orthogonal Bundle|Single Sheet	Arc Repressor Mutant, subunit A|Rubrerythrin, domain 2	1.10.10.10|2.20.28.10	Response regulatory protein|CDNA FLJ14573 fis, clone NT2RM4000734, highly similar to Homo sapiens zinc finger protein 423 (ZNF423), mRNA		5.8e-05
mru_1857	-
mru_1862	-
mru_1867	-
mru_1884	-
mru_1886	CATH Domain 2x0dA02|CATH Domain 1f0kA01	3-47, 290-441|22-252	1.8e-12|5.3e-05	3-Layer(aba) Sandwich|3-Layer(aba) Sandwich	Rossmann fold|Rossmann fold	3.40.50.2000|3.40.50.2000	|UDP-N-acetylglucosamine--N-acetylmuramyl-(pentapeptide) pyrophosphoryl-undecaprenol N-acetylglucosamine transferase (EC 2.4.1.227) (Undecaprenyl-PP-MurNAc-pentapeptide-UDPGlcNAc GlcNAc transferase)	|2.4.1.227 [Undecaprenyldiphospho-muramoylpentapeptide beta-N- acetylglucosaminyltransferase]	1.8e-12
mru_1890	CATH Domain 3c19A01|CATH Domain 3c19A02	269-347|365-415	3.2e-28|1.8e-08	2-Layer Sandwich|Roll	Alpha-Beta Plaits|Ubiquitin-like (UB roll)	3.30.70.1380|3.10.20.300	Uncharacterized conserved protein|UPF0272 protein RoseRS_0590		3.2e-28
mru_1894	-
mru_1902	CATH Domain 3gmiA02	63-269, 295-341	1.9e-18	3-Layer(aba) Sandwich	Rossmann fold	3.40.50.620	UPF0348 protein MJ0951		1.9e-18
mru_1909	CATH Domain 3h87B00	[2-138]	3.6e-17	3-Layer(aba) Sandwich	Rossmann fold	3.40.50.1010	Ribonuclease VapC (Probable RNase VapC) (EC 3.1.-.-) (Toxin VapC)	3.1.-.- [Acting on ester bonds]	3.6e-17
mru_1932	CATH Domain 1e9rD01	26-343	1.1e-27	3-Layer(aba) Sandwich	Rossmann fold	3.40.50.300	TrwB		1.1e-27
mru_1936	CATH Domain 4dikA02	[2-126]	3.1e-16	3-Layer(aba) Sandwich	Rossmann fold	3.40.50.360	Flavodoxin/nitric oxide synthase		3.1e-16
mru_1937	-
mru_1938	CATH Domain 1rw1A00	5-115	1.7e-32	3-Layer(aba) Sandwich	Glutaredoxin	3.40.30.10	Putative uncharacterized protein		1.7e-32
mru_1943	-
mru_1946	-
mru_1951	CATH Domain 1gh9A00	[3-61]	1.2e-13	Alpha-Beta Complex	Rubredoxin-like	3.90.820.10	Protein MTH_1184		1.2e-13
mru_1957	CATH Domain 1yqhB00	[1-90]	2.5e-24	2-Layer Sandwich	Alpha-Beta Plaits	3.30.70.930	IG hypothetical 16092		2.5e-24
mru_1963	-
mru_1964	CATH Domain 3h4tA02	3-36, 226-377	4.6e-19	3-Layer(aba) Sandwich	Rossmann fold	3.40.50.2000	Sterol 3-beta-glucosyltransferase (EC 2.4.1.173) (Autophagy-related protein 26) (UDP-glycosyltransferase 51)		4.6e-19
mru_1967	-
mru_1984	-
mru_1997 (K07464 CRISPR-associated exonuclease Cas4 [EC:3.1.12.1])	-
mru_2015 (K07038 inner membrane protein)	-
mru_2016	CATH Domain 3b2yA00	44-131	1.9e-08	3-Layer(aba) Sandwich	Aminopeptidase	3.40.630.10	Putative uncharacterized protein		1.9e-08
mru_2023	-
mru_2046	-
mru_2069	-
mru_2120	CATH Domain 2ozjA00	[7-93]	5e-16	Sandwich	Jelly Rolls	2.60.120.10	Cyclic nucleotide-binding protein		5e-16
mru_2130	-
mru_2132	-
mru_2133	CATH Domain 3tulC00	78-201	2.5e-10	Up-down Bundle	Four Helix Bundle (Hemerythrin (Met), subunit A)	1.20.120.330	Effector protein SipB		2.5e-10
mru_2146	-
mru_2156	-
mru_2158	CATH Domain 2d0oA04	2-160, 241-271	3.7e-05	2-Layer Sandwich	Nucleotidyltransferase; domain 5	3.30.420.40	Propanediol dehydratase reactivation factor large subunit		3.7e-05
mru_2172	CATH Domain 3h99A02|CATH Domain 1np8A00	3-28, 224-255|118-169	1.2e-09|0.00098	Single Sheet|Orthogonal Bundle	Rubrerythrin, domain 2|Recoverin; domain 1	2.20.28.20|1.10.238.10	Methionine--tRNA ligase (EC 6.1.1.10) (Methionyl-tRNA synthetase) (MetRS)|Calpain small subunit 1 (CSS1) (Calcium-activated neutral proteinase small subunit) (CANP small subunit) (Calcium-dependent protease small subunit) (CDPS) (Calcium-dependent protease small subunit 1) (Calpain regulatory subunit) (Calcium-activated neutral proteinase small subunit)	6.1.1.10 [Methionine--tRNA ligase]	1.2e-09
mru_2173	CATH Domain 3h99A02|CATH Domain 1s6iA02	3-23, 33-56, 354-385|252-341	2.4e-11|6.9e-09	Single Sheet|Orthogonal Bundle	Rubrerythrin, domain 2|Recoverin; domain 1	2.20.28.20|1.10.238.10	Methionine--tRNA ligase (EC 6.1.1.10) (Methionyl-tRNA synthetase) (MetRS)|Calcium-dependent protein kinase SK5	6.1.1.10 [Methionine--tRNA ligase]|2.7.11.1 [Non-specific serine/threonine protein kinase]	2.4e-11
mru_2180	-
mru_2184	-
mru_2185	-
mru_2194	CATH Domain 2f6iC00	11-193	5e-11	Alpha-Beta Complex	2-enoyl-CoA Hydratase; Chain A, domain 1	3.90.226.10		3.4.21.92 [Endopeptidase Clp]	5e-11
mru_2196	CATH Domain 3hbcA00	30-100	1.6e-09	4-Layer Sandwich	Penicillin V Acylase; Chain A	3.60.60.10	Choloylglycine hydrolase		1.6e-09
mru_2201	CATH Domain 3irbA02	53-110	3.5e-17	Beta Barrel	OB fold (Dihydrolipoamide Acetyltransferase, E2P)	2.40.50.140	Putative uncharacterized protein		3.5e-17
mru_2205	CATH Domain 2fe1A00	2-122	3.6e-16	3-Layer(aba) Sandwich	Rossmann fold	3.40.50.1010	Ribonuclease VapC (Probable RNase VapC) (EC 3.1.-.-) (Toxin VapC)	3.1.-.- [Acting on ester bonds]	3.6e-16
mru_2214	-
mru_2216	-
mru_2219	-

## Sheet: Protein structure
Locus tag	Modelled residue range	Template	Sequence Identity	Evalue	QMEAN Z-Score	Biological function	Biological Process	Sequence domains	Structure domains	References
mru_0017	40-161	1fyvA	20.9	3.7e-21	-3.57	transmembrane signaling receptor activity	regulation of cytokine secretion	Toll/interleukin-1 receptor homology (TIR) domain [IPR000157]|Toll-like receptor 1 [IPR027190]	Rossmann fold [3.40.50.10140]	PMID: 11081518
mru_0018	[2-116]	1fyxA	21.88	1.1e-16	-4.31	-	Regulation of cytokine secretion	TIR domain	Rossmann fold	PMID: 11081518
mru_0021	-
mru_0035	-
mru_0041	478-639	2qyuA	11.31	5.5e-05	-7	Ubiquitin-protein transferase activity	-	SopA-like catalytic domain [PF13979]|Pentapeptide repeats (9 copies) [PF13599]|SopA-like central domain [PF13981]	E3 ubiquitin-protein ligase SopA [2.160.20.80]|HECT-like ubiquitin ligase [3.40.1850.10]|Putative secreted effector protein [1.25.40.300]|effector protein (NleL) [1.10.4140.10]	PMID: 18066077
mru_0047	-
mru_0049	148-424	3nkqA	11.97	5e-12	-7.99	Membrane bound- polysaccharide binding	phospholipid catabolic process	Somatomedin B domain [PF01033]|DNA/RNA non-specific endonuclease [PF01223]|Type I phosphodiesterase / nucleotide pyrophosphatase [PF01663]	-	PMID: 21240269
mru_0057	-
mru_0058	-
mru_0062	593-753	3vkhB	12.35	1.4e-05	-5.97	ATPase activity	microtubule-based movement	P-loop containing nucleoside triphosphate hydrolase [IPR027417]|Dynein heavy chain [IPR026983]|AAA+ ATPase domain [IPR003593]|Dynein heavy chain, coiled coil stalk [IPR024743]|Dynein heavy chain, P-loop containing D4 domain [IPR024317]|Dynein heavy chain domain [IPR004273]|Dynein heavy chain, domain-2 [IPR013602]|ATPase, dynein-related, AAA domain[IPR011704]	-	PMID: 22398446
mru_0063	-
mru_0074	-
mru_0078	-
mru_0080	113-458	3j2tE	13.41	1.7e-10	-6.8	apoptosome involved in ATP binding	apoptotic process	[Sequence domains: Cytochrome c [PF00034]]|Sequence domains: NB-ARC domain [PF00931]|WD domain, G-beta repeat [PF00400]|Caspase recruitment domain [PF00619]	-	PMID: 23521171
mru_0100	-
mru_0134	140-229	4jiuA	24.21	7.7e-32	-2.83	metal ion binding	-	Protein of unknown function DUF45 [IPR002725]	-	PMID: 23733187
mru_0156	[9-61]	2rnnA	21.31	4.7e-05	-0.75	-	-	SAP domain (E3 SUMO protein ligase SIZI)	-	PMID: 18831036
mru_0174 (K09723 DNA replication factor GINS)	[6-128]	3anwA	18.61	3.7e-13	-4	-	-	Uncharacterised conserved protein UCP019075 [IPR016745]|GINS complex [IPR021151]	-	PMID: 21527023
mru_0179	1-240	3vr0C	42.57	0	-1.92	-	-	Conserved hypothetical protein CHP00062 [IPR004426]|Proteasome assembly chaperone 2 [IPR019151]	-	PMID: 23555947
mru_0186	-
mru_0202	2-129	2hi6A	49.23	0	-1.09	transferase activity, transferring phosphorus-containing groups	phosphorylation	PEP-utilising enzyme, mobile domain [IPR008279]|Domain of unknown function DUF126 [IPR002840]|Uncharacterised protein family UPF0107, archaea [IPR020794]|Aconitase/3-isopropylmalate dehydratase, swivel [IPR015928]|Uncharacterised protein family UPF0107 [IPR012016]	Phosphohistidine domains of PEP-utilising enzymes [3.50.30.10]	-
mru_0223	-
mru_0224	122-397	4lr2A	14.89	7.7e-10	-7.87	Catalytic activity	Metabolic process	Type I phosphodiesterase / nucleotide pyrophosphatase [PF01663]	-	PMID: 24338010
mru_0277	-	2djj
mru_0283	-
mru_0288	-
mru_0307	-
mru_0311	-
mru_0313	-
mru_0346	-
mru_0347	-
mru_0349 (nrpR; transcriptional repressor of nif and glnA operons NrpR; K09720 hypothetical protein)	331-561	3nekB	31.9	0	-2.31	-	-	Domain of unknown function DUF128 [IPR002846]	mj0159 like domain [3.30.70.1360]	PMID: 21070950
mru_0361	-
mru_0367	-
mru_0372	-
mru_0376	149-425	4lr2A	12.89	1.7e-09	-8.14	Catalytic activity	Metabolic process	Type I phosphodiesterase / nucleotide pyrophosphatase [PF01663]	-	PMID: 24338010
mru_0378	-
mru_0381	7-105	4wckA	15.7	6.1e-05	-3	metal ion binding	-	-	-	PMID: 25505267
mru_0393 (K18532 adenylate kinase [EC:2.7.4.3])	13-44	2chqC	37.5	2.3e-05	0.34	DNA binding (DNA replication factor C complex)	DNA replication	P-loop containing nucleoside triphosphate hydrolase [IPR027417]|Replication factor C small subunit, archaeal [IPR023748]|DNA polymerase III, clamp loader complex, gamma/delta/delta subunit, C-terminal [IPR008921]|AAA+ ATPase domain [IPR003593]|ATPase, AAA-type, core [IPR003959]|Replication factor C, C-terminal [IPR013748]	Helicase, Ruva Protein; domain 3 [1.10.8.60]|P-loop containing nucleotide triphosphate hydrolases [3.40.50.300]|Zinc Finger, Delta Prime; domain 3 [1.20.272.10]	PMID: 16628222
mru_0398 (tRNA methyltransferase subunit; K07585 hypothetical protein)	1-193	3k32B	48.97	0	-0.59	-	-	Rossmann-like alpha/beta/alpha sandwich fold [IPR014729]	HUPs [3.40.50.620]	-
mru_0413	-
mru_0421	-
mru_0425	18-157	1jw3A	59.29	0	-3.08	metal ion binding	tRNA processing	Archease domain [IPR023572]|Archease [IPR002804]|Archease, archaea [IPR022952]	MTH1598-like [3.55.10.10]	PMID: 11854485
mru_0426 (K14415 tRNA-splicing ligase RtcB [EC:6.5.1.3])	15-482	1uc2A	60.85	2.38e-163	-0.4	RNA ligase activity	RNA processing	tRNA-splicing ligase, RtcB [IPR001233]	-	PMID: 16485279
mru_0428	-
mru_0432	-
mru_0460	-
mru_0476	[1-91]	3lnoB	20.83	2.3e-20	-0.94	molecular_function	biological_process	Domain of unknown function DUF59 [IPR002744]	Fe-S cluster assembly (FSCA) [3.30.300.130]	-
mru_0480	1-189	1t57C	56.61	0	-2.46	metal ion binding	-	Pyruvate kinase, C-terminal [IPR015795] Protein of unknown function DUF1867 [IPR015074] PK-like domain [IPR023161]	Pyruvate Kinase; Chain: A, domain 1 [3.40.1380.20]	-
mru_0488	-
mru_0490	-
mru_0496	-
mru_0497	-
mru_0499	[2-28]	2pziA	30	9.7e-05	-0.54	Membrane bound-transferase activity	positive regulation by symbiont of defense-related host reactive oxygen species production	Protein kinase domain [IPR000719]|Serine/threonine/dual specificity protein kinase, catalytic domain [IPR002290]|Serine/threonine-protein kinase, active site [IPR008271]|Tetratricopeptide-like helical domain [IPR011990]|Protein kinase-like domain [IPR011009]	-	PMID: 17616581
mru_0521 (K08971 putative membrane protein)	-
mru_0528	2-155	3brcA	55.48	0	0.28	-	-	Protein of unknown function DUF3236 [IPR012019]|B12-dependent dehydratases, beta subunit [IPR010254]	B12-dependent dehydatase associated subunit [3.40.50.10150]|Helix hairpin bin [1.10.287.470]	-
mru_0530	-
mru_0542	-
mru_0570	-
mru_0572	-
mru_0573	[4-80]	1h21C	19.05	1.2e-13	-3.23	Metal ion binding	Oxidation-reduction process	Putative redox-active protein (C_GCAxxG_C_C) [PF09719]	-	PMID: 12589573
mru_0575	-
mru_0581	-
mru_0596	-
mru_0599	[59-139]	2k5hA	38.27	3.9e-16	-2.46	-	-	NfeD-like, C-terminal domain [IPR002810]|Nucleic acid-binding, OB-fold [IPR012340]	Nucleic acid-binding proteins [2.40.50.140]	-
mru_0607	-
mru_0642	-
mru_0647	-
mru_0658	-
mru_0660	-
mru_0671	-
mru_0674	-
mru_0677	18-140	1oi0A	30.89	2.7e-37	-2.94	Metal ion binding	-	Prokaryotic homologs of the JAB domain [PF14464]	Cytidine Deaminase, domain 2 [3.40.140.10]	PMID: 14516197
mru_0679	[7-112]	1y2iA	28.7	7.6e-40	-1.01	-	-	Putative heavy-metal-binding [PF01906]	Hypothetical protein apc22750. Chain B [3.30.110.70]	-
mru_0686	-
mru_0717	-
mru_0719	[1-108]	1y2iA	41.67	2.9e-39	0.01	-	-	Uncharacterised protein family UPF0145 [IPR002765]	Hypothetical protein apc22750. Chain B [3.30.110.70]	-
mru_0720	-
mru_0738	-
mru_0739	-
mru_0741	-
mru_0742	-
mru_0744	46-79	2xszC	22.86	2.9e-05	-1.51	DNA helicase activity	-	P-loop containing nucleoside triphosphate hydrolase [IPR027417]|TIP49, C-terminal [IPR010339]|AAA+ ATPase domain [IPR003593]|RuvB-like [IPR027238]	-	PMID: 21933716
mru_0747	-
mru_0757	-
mru_0761	-
mru_0764	-
mru_0776	188-298	1xhsA	34.51	8.2e-29	-3.34	-	-	Butirosin biosynthesis, BtrG-like [IPR013024]|Gamma-glutamylcyclotransferase, AIG2-like [IPR009288]	Hypothetical upf0131 protein ytfp [3.10.490.10]	PMID: 17523190
mru_0780	-
mru_0781	-
mru_0785	219-328	1xhsA	33.93	6.3e-29	-3.12	-	-	Butirosin biosynthesis, BtrG-like [IPR013024]|Gamma-glutamylcyclotransferase, AIG2-like [IPR009288]	Hypothetical upf0131 protein ytfp [3.10.490.10]	PMID: 17523190
mru_0790	-
mru_0791	176-225	1wpkA	28	1.4e-12	0.1	DNA binding	DNA repair	Ada DNA repair, metal-binding [IPR004026]|Homeodomain-like [IPR009057]|DNA binding HTH domain, AraC-type [IPR018060]|HTH domain AraC-type, conserved site [IPR018062]|Methylphosphotriester-DNA alkyltransferase, AdaA [IPR016220]	DNA Methylphosphotriester Repair Domain [3.40.10.10]|Homeodomain-like [1.10.10.60]	PMID: 16452614
mru_0793 (K19114 CRISPR-associated protein Csh1)	-
mru_0801	-
mru_0805	-
mru_0806	[1-220]	1yoxD	35.14	0	-3.38	-	-	Mitochondrial biogenesis protein AIM24 [IPR002838]|Tryptophan RNA-binding attenuator protein-like domain [IPR016031]	TRAP-like [3.60.160.10]	-
mru_0818	[1-89]	1iqoA	60.67	3.25e-22	-3.72	-	-	Protein of unknown function DUF749 [IPR008032]|Uncharacterised conserved protein UCP005648, calcium-binding [IPR016458]	Hypothetical protein MTH1880 [3.30.160.120]	PMID: 15044740
mru_0831	-
mru_0832	-
mru_0835	30-187	4nehA	19.77	2.6e-11	-3.51	Integral membrane bound-Receptor activity	Blood coagulation	Integrin beta subunit [IPR015812]|Integrin alpha beta-propellor [IPR013519] Integrin alpha chain [IPR000413]|von Willebrand factor, type A [IPR002035] FG-GAP repeat [IPR013517]|Integrin beta subunit, tail [IPR012896] Plexin-like fold [IPR016201]|Integrin alpha-2 [IPR013649]	FG-GAP repeat [PF01839]|von Willebrand factor type A domain [PF00092]|Integrin alpha [PF08441]	PMID: 24385486
mru_0840 ( K08979 putative membrane protein)	249-298	4wgkB	15.79	1.7e-05	-1.15	N-acylsphingosine + H(2)O = a carboxylate + sphingosine.	-	Neutral/alkaline non-lysosomal ceramidase, C-terminal [IPR031331]|Neutral/alkaline non-lysosomal ceramidase, N-terminal [IPR031329]|Neutral/alkaline nonlysosomal ceramidase [IPR006823]	-	PMID: 26190575
mru_0850	1-271	1k3rB	53.88	0	-1.08	-	-	Alpha/beta knot methyltransferases [IPR029028]|tRNA (guanine-N1-)-methyltransferase, N-terminal [IPR029026]|Putative RNA methyltransferase [IPR003750]|Nucleic acid-binding, OB-fold [IPR012340]	Alpha/beta knot [3.40.1280.10]|Nucleic acid-binding proteins [2.40.50.140]	PMID: 12486711
mru_0877	13-143	3wo7B	17.91	1.1e-12	-4.45	-	Integral membrane bound protein transport	Membrane insertase OXA1/ALB3/YidC [IPR001708]|Membrane insertase YidC/Oxa1, C-terminal [IPR028055]|Membrane insertase YidC/YidC1/YidC2, Firmicutes [IPR023060]	-	doi logo 10.1038/nature13167
mru_0901	-
mru_0903	-
mru_0930	-
mru_0939	[3-38]	3ndbB	27.91	2.2e-05	-1.08	7S RNA binding (signal recognition particle)	protein targeting to membrane	Signal recognition particle, SRP54 subunit, M-domain [IPR004125]|Signal recognition particle, SRP54 subunit, helical bundle [IPR013822]|Signal recognition particle, SRP54 subunit, GTPase domain [IPR000897]|Signal recognition particle, SRP19 subunit [IPR002778]|P-loop containing nucleoside triphosphate hydrolase [IPR027417]|Signal recognition particle, SRP19 subunit, archaeal-type [IPR022938]|AAA+…	SRP19 [3.30.56.30]	PMID: 21336278
mru_0947	7-387	2phnB	13.87	1.3e-19	-9.78	Metal ion binding	-	cofactor biosynthetic processCoenzyme F420:L-glutamate ligase-like domain [IPR002847]|Coenzyme F420:L-glutamate ligase, archaeal [IPR023659]|Coenzyme F420:L-glutamate ligase [IPR008225]	CofE-like domain [3.90.1660.10]|CofE-like [3.30.1330.100]	PMID: 17669425
mru_0960	-
mru_0971	68-96	4javA	20.69	1.2e-06	-0.54	Transferase activity, transferring phosphorus-containing groups	phosphorelay signal transduction system	Signal transduction histidine kinase-related protein, C-terminal [IPR004358]|Signal transduction response regulator, receiver domain [IPR001789]|Histidine kinase-like ATPase, C-terminal domain [IPR003594]|Signal transduction histidine kinase, dimerisation/phosphoacceptor domain [IPR003661]|Histidine kinase domain [IPR005467]|CheY-like superfamily [IPR011006]	-	PMID: 23954504
mru_0983	-
mru_1013	[2-48]	1v59B	42.55	1.9e-12	-0.89	dihydrolipoyl dehydrogenase activity	oxidation-reduction process	Pyridine nucleotide-disulphide oxidoreductase, dimerisation domain [IPR004099]|Pyridine nucleotide-disulphide oxidoreductase, class I, active site [IPR012999]|FAD/NAD-linked reductase, dimerisation domain [IPR016156]|Pyridine nucleotide-disulphide oxidoreductase, FAD/NAD(P)-binding domain [IPR023753]|Dihydrolipoamide dehydrogenase [IPR006258]	FAD/NAD(P)-binding domain [3.50.50.60]|Enolase-like; domain 1 [3.30.390.30]	-
mru_1016	[1-88]	2gf4A	26.97	6.3e-38	-2.09	-	-	Uncharacterised protein family UPF0058 [IPR002753]	Vng1086c-like domain [1.20.1270.110]	-
mru_1020	5-142	3v33A	20.63	3.9e-33	-1.38	Crystal structure of MCPIP1 conserved domain with zinc-finger motif	-	Ribonuclease Zc3h12a-like, NYN domain [IPR021869]	-	PMID: 22561375
mru_1052 (transcriptional regulator; K07744 hypothetical protein)	232-292	2p9mB	36.07	6.2e-08	-0.77	-	-	CBS domain [IPR000644]	CBS-domain [3.10.580.10]	-
mru_1063	429-465	1c1gC	21.62	1.1e-05	-0.67	cytoskeleton-actin binding	-	Tropomyosin [IPR000533]	Tropomyosin	PMID: 10651038
mru_1065	311-566	3l7jB	15.79	2.2e-27	-5.58	Membrane bound-CDP-glycerol glycerophosphotransferase activity	metabolic process	Nucleotide-diphospho-sugar transferases [IPR029044]|CDP-glycerol glycerophosphotransferase [IPR007554]|Glycosyltransferase 2-like [IPR001173]	-	PMID: 20400947
mru_1073	-
mru_1081	-
mru_1094	-
mru_1096	-
mru_1099 (K09140 pre-rRNA-processing protein TSR3)	-
mru_1103	[1-358]	2ygkB	22.5	0	-5	protein binding	-	NurA domain [IPR018977]	-	PMID: 22135300
mru_1108	183-352	1tgoA	19.8	3.3e-16	-5.61	Transferase activity	metabolic process	DNA-directed DNA polymerase, family B [IPR006172]|Ribonuclease H-like domain [IPR012337]|DNA polymerase, palm domain [IPR023211]|DNA-directed DNA polymerase, family B, exonuclease domain [IPR006133]|DNA-directed DNA polymerase, family B, conserved site [IPR017964]|DNA-directed DNA polymerase, family B, multifunctional domain [IPR006134]	Helix hairpin bin [1.10.287.690]|DNA Polymerase, chain B, domain 1 [3.30.342.10]|Nucleotidyltransferase; domain 5 [3.30.420.10]	PMID: 10097083
mru_1113	24-63	4ic1D	13.95	7.5e-06	-2.55	metal ion binding	DNA catabolic process, exonucleolytic	CRISPR-associated protein Cas4 [IPR013343]|Dna2/Cas4, domain of unknown function DUF83 [IPR022765]	-	PMID: 24171432
mru_1114	-
mru_1116 (K07141 molybdenum cofactor cytidylyltransferase [EC:2.7.7.76])	2-211	3d5nD	21.33	2.1e-29	-6.28	-	-	Nucleotide-diphospho-sugar transferases [IPR029044] MobA-like NTP transferase [IPR025877]	Spore Coat Polysaccharide Biosynthesis Protein SpsA; Chain A [3.90.550.10]	-
mru_1125 (K08974 putative membrane protein)	-
mru_1131	-
mru_1133	8-179	3dteA	22.6	2.1e-25	-3.75	metal ion binding	proteolysis	HTH domain, IrrE-type [IPR010359]	irre protein [3.30.450.130]	PMID: 19150362
mru_1147	-
mru_1150	-
mru_1159	4-159	3dteA	16.56	1.3e-25	-2.74	metal ion binding	proteolysis	HTH domain, IrrE-type [IPR010359]	irre protein [3.30.450.130]	PMID: 19150362
mru_1172	18-48	4f4cA	40.63	7.3e-05	0.38	Membrane bound-ATPase activity	transport	ABC transporter type 1, transmembrane domain [IPR011527]|ABC transporter-like [IPR003439]|P-loop containing nucleoside triphosphate hydrolase [IPR027417]|AAA+ ATPase domain [IPR003593]|ABC transporter, conserved site [IPR017871]	-	PMID: 23000902
mru_1185	322-398	2ytyA	27.27	8.3e-07	-1.44	DNA binding	regulation of transcription, DNA-templated	Nucleic acid-binding, OB-fold [IPR012340]|Cold shock protein [IPR011129]|Cold-shock protein, DNA-binding [IPR002059]|Cold-shock conserved site [IPR019844]	Nucleic acid-binding proteins [2.40.50.140]	PMID: 20213426
mru_1192	-
mru_1193	-
mru_1195	-
mru_1196	-
mru_1207	-
mru_1209	1-235	4rc1F	68.09	8.11e-86	0.38	catalytic activity	metabolic process	Putative methanogenic enzyme for methanofuran [IPR007565]|Ribulose-phosphate binding barrel [IPR011060]|Aldolase-type TIM barrel [IPR013785]	-	PMID: 25372812
mru_1213	-
mru_1219 (K16927 energy-coupling factor transport system substrate-specific component)	50-215	4muuA	18.08	1.2e-10	-6.93	thiamine transmembrane transporter activity (plasma membrane)	thiamine transport	Thiamine transporter ThiT [IPR012651]	-	-
mru_1227	-
mru_1242	[1-91]	4qgpA	45	4.6e-30	-2.72	-	-	NTP Pyrophosphohydrolase MazG-related, RS21-C6 [IPR011394]|NTP pyrophosphohydrolase MazG, putative catalytic core [IPR004518]	-	-
mru_1245	-
mru_1280	1-169	4j8pA	28.9	1.5e-44	-3.22	oxidoreductase activity	-	Flavoprotein-like [IPR029039]|Flavodoxin/nitric oxide synthase [IPR008254]	Rossmann fold [3.40.50.360]	-
mru_1290	-
mru_1291	-
mru_1311	7-370	4dwrB	20.39	0	-4.02	RNA ligase activity	RNA processing	tRNA-splicing ligase, RtcB [IPR001233]	-	PMID: 22949672
mru_1317	2-189	2cveA	32.46	0	-1.62	-	-	Impact, N-terminal [IPR001498]|Translation elongation factor EFG, V domain [IPR000640]|Impact family [IPR023582]|Elongation factor G, III-V domain [IPR009022]|Uncharacterised domain UPF0029, Impact, C-terminal [IPR015269]|Uncharacterised protein family UPF0029, Impact, conserved site [IPR020569]|Ribosomal protein S5 domain 2-type fold [IPR020568]	Hypothetical protein yigz, domain 1 [3.30.230.30]|Alpha-Beta Plaits [3.30.70.240]	-
mru_1323	4-127	2nv4B	31.45	0	-1.21	-	-	TsaA-like domain [IPR023370]|Uncharacterised domain UPF0066 [IPR001378]|Uncharacterised protein family UPF0066, conserved site [IPR023368]	YaeB-like domains [2.40.30.70]	PMID: 17588214
mru_1330	-
mru_1331	-
mru_1335	-
mru_1344	248-319	2nsmA	23.68	6.5e-07	-0.15	metallocarboxypeptidase activity (extracellular space)	bradykinin catabolic process	Peptidase M14, carboxypeptidase A [IPR000834]|Carboxypeptidase-like, regulatory domain [IPR008969]|Carboxypeptidase N catalytic chain [IPR027063]|Carboxypeptidase, regulatory domain [IPR014766]	Immunoglobulin-like [2.60.40.1120]|Zn peptidases [3.40.630.10]	PMID: 17157876
mru_1346	[4-94]	1pu1A	35.17	1.3e-06	-0.81	-	-	Protein of unknown function DUF3194 [IPR024502]	Hypothetical protein MTH677 [3.30.300.100]	PMID: 15152082
mru_1348 (K09741 KEOPS complex subunit Pcc1)	[1-39]	3encA	33.33	2.3e-07	-0.12	-	-	CTAG/Pcc1 family [IPR015419]	-	PMID: 18951093
mru_1361 (exosome subunit)	[1-139]	2wnyA	44.6	0	-0.06	-	-	Ribosomal protein L5 domain [IPR022803]|Uncharacterised protein family UPF0201 [IPR002739]	50s Ribosomal Protein L5; Chain: A, [3.30.1440.10]	-
mru_1363	-
mru_1364	-
mru_1366	105-172	3f6vA	25	1.2e-06	-0.85	DNA binding	transcription, DNA-templated	HTH ArsR-type DNA-binding domain [IPR001845]|Winged helix-turn-helix DNA-binding domain [IPR011991]	"winged helix" repressor DNA binding domain [1.10.10.10]	-
mru_1375	3-195	3rceA	14.01	1.5e-12	-9.77	Integral membrane -transferase activity	protein N-linked glycosylation via asparagine	Oligosaccharyl transferase, STT3 subunit [IPR003674]	-	PMID: 21677752
mru_1379	[2-179]	3quaB	33.71	0	-1.74	-	-	Cytokinin riboside 5'-monophosphate phosphoribohydrolase LOG [IPR005269]|LOG family [IPR031100]	Rossmann fold [3.40.50.450]	PMID: 25613812
mru_1384	-
mru_1389	10-210	3ntvA	21.78	2.2e-28	-3.2	O-methyltransferase activity	-	O-methyltransferase, family 3 [IPR002935]|S-adenosyl-L-methionine-dependent methyltransferase [IPR029063]	Vaccinia Virus protein VP39 [3.40.50.150]	-
mru_1415 (K09119 KEOPS complex subunit Cgi121)	13-174	2k8yA	25.9	2.2e-33	-6.01	-	-	CGI121/TPRKB [IPR013926]	PF0523-like [3.30.2380.10]	PMID: 18951093
mru_1418	23-201	4kamC	15.87	4e-17	-3.63	catalytic activity	cellular amino acid metabolic process	Cys/Met metabolism, pyridoxal phosphate-dependent enzyme [IPR000277]|O-acetylhomoserine/O-acetylserine sulfhydrylase [IPR006235]|Pyridoxal phosphate-dependent transferase, major region, subdomain 1 [IPR015421]|Pyridoxal phosphate-dependent transferase, major region, subdomain 2 [IPR015422]|Pyridoxal phosphate-dependent transferase [IPR015424]	-	PMID: 25613812
mru_1419	-
mru_1442	-
mru_1450	-
mru_1462	[1-137]	3cbnA	51.1	0	0.54	-	-	Mth639-like domain [IPR023131]|Protein of unknown function DUF371 [IPR007171]	mth639 domain like [2.60.120.630]	-
mru_1464	-
mru_1469	-
mru_1479	-
mru_1493	-
mru_1514	16-320	3vywD	24.38	0	-5.48	metal ion binding	oxidation-reduction process	S-adenosyl-L-methionine-dependent methyltransferase [IPR029063]|MnmC-like methyltransferase [IPR008471]	-	PMID: 23091054
mru_1550	-
mru_1555	-
mru_1563	-
mru_1588	241-293	1uwyA	29.63	8e-05	-0.25	metallocarboxypeptidase activity (extracellular exosome)	proteolysis	Peptidase M14, carboxypeptidase A [IPR000834]|Peptidase M14B, caboxypeptidase D [IPR015567]|Carboxypeptidase-like, regulatory domain [IPR008969]|Carboxypeptidase, regulatory domain [IPR014766]	Immunoglobulin-like [2.60.40.1120]|Zn peptidases [3.40.630.10]	PMID: 15066430
mru_1589	2-142	1ve0A	40.43	0	-2.08	metal ion binding	-	Uncharacterised protein family UPF0047 [IPR001602]	Hypothetical protein [2.60.120.460]	-
mru_1590	-
mru_1597	-
mru_1605	145-427	3q3qA	13.03	6.1e-16	-7.19	catalytic activity	metabolic process	Alkaline phosphatase-like, alpha/beta/alpha [IPR017849]|Alkaline-phosphatase-like, core domain [IPR017850]|Alkaline phosphatase, prokaryotic [IPR026263]|Type I phosphodiesterase/nucleotide pyrophosphatase/phosphate transferase [IPR002591]	-	PMID: 21829507
mru_1622	2-150	1kjnB	45.64	0	-0.36	-	-	Uncharacterised conserved protein UCP006600 [IPR012033]	Hypothetical protein MTH777 (MT0777) [3.40.50.10160]	-
mru_1631	237-313	2jzcA	18.82	1.2e-05	-4.74	transferase activity (extrinsic component of endoplasmic reticulum membrane)	lipid glycosylation	Glycosyl transferase, family 28, C-terminal [IPR007235]	Glycogen Phosphorylase B; [3.40.50.2000]	PMID: 18547528
mru_1646	[9-71]	1y9qA	22.22	2e-12	-1.95	metal ion binding	regulation of transcription, DNA-templated	Cro/C1-type helix-turn-helix domain [IPR001387]|Lambda repressor-like, DNA-binding domain [IPR010982]|RmlC-like cupin domain [IPR011051]|RmlC-like jelly roll fold [IPR014710]	Jelly Rolls [2.60.120.10]|lambda repressor-like DNA-binding domains [1.10.260.40]	-
mru_1653	-
mru_1654	-
mru_1660	2-206	2ptfB	30.24	0	-2.31	oxidoreductase activity	oxidation-reduction process	FMN-binding split barrel [IPR012349]|Uncharacterised conserved protein UCP018747 [IPR016733]|Protein of unknown function DUF447 [IPR007386]	Electron Transport, Fmn-binding Protein; Chain A [2.30.110.10]|Hypothetical membrane protein ta0354_69_121. [1.20.58.290]	-
mru_1668	-
mru_1682	-
mru_1683	[3-71]	1pm3A	33.33	1.9e-10	-0.51	-	-	PRC-barrel-like [IPR011033]|PRC-barrel domain [IPR027275]	PRC-barrel domain [2.30.30.240]	PMID: 15477104
mru_1693	11-158	4q2gB	15.03	4e-25	-7.29	Integral membrane-transferase activity, transferring phosphorus-containing groups	phospholipid biosynthetic process	Phosphatidate cytidylyltransferase [IPR000374]	-	PMID: 24968740
mru_1696	10-357	3df7A	22.57	0	-5.8	metal ion binding	-	ATP-grasp fold, subdomain 2 [IPR013816]|ATP-grasp fold, DUF201-type [IPR003806]|Tyramine--L-glutamate ligase [IPR024710]|ATP-grasp fold [IPR011761]	-	-
mru_1699	11-218	2ptfB	34.62	0	-2.22	oxidoreductase activity	oxidation-reduction process	FMN-binding split barrel [IPR012349]|Uncharacterised conserved protein UCP018747 [IPR016733]|Protein of unknown function DUF447 [IPR007386]	Electron Transport, Fmn-binding Protein; Chain A [2.30.110.10]|Hypothetical membrane protein ta0354_69_121. [1.20.58.290]	-
mru_1700	1-154	2r47C	46.1	0	-1.28	-	-	Uncharacterised conserved protein UCP004962 [IPR009183]	Rossmann fold [3.40.50.2300]	-
mru_1724	-
mru_1728 (AMMECR1 domain-containing protein; K09141 hypothetical protein)	[ 1-185]	1vajA	54.21	0	0.57	-	-	AMMECR1 domain [IPR002733]|AMMECR1 [IPR023473]|Uncharacterised protein family MJ0810 [IPR023472]|AMMECR1, N-terminal [IPR027485]|AmmeMemoRadiSam system protein A [IPR027623]	Hypothetical protein ph0010; domain 1 [3.30.700.20]|Hypothetical protein ph0010; domain 2 [3.30.1490.150]	PMID: 15558565
mru_1734	2-180	2ptfB	31.29	0	-2.71	oxidoreductase activity	oxidation-reduction process	FMN-binding split barrel [IPR012349]|Uncharacterised conserved protein UCP018747 [IPR016733]|Protein of unknown function DUF447 [IPR007386]	Electron Transport, Fmn-binding Protein; Chain A [2.30.110.10]|Hypothetical membrane protein ta0354_69_121. [1.20.58.290]	-
mru_1737	[1-97]	3mgjA	58.76	5.7e-36	-2.08	-	-	LOR/SDH bifunctional enzyme, conserved domain [IPR007545]	-	-
mru_1749	-
mru_1780	-
mru_1784	[1-75]	1pm3A	46.67	9.8e-23	0.24	-	-	PRC-barrel-like [IPR011033]|PRC-barrel domain [IPR027275]	PRC-barrel domain [2.30.30.240]	PMID: 15477104
mru_1796	-
mru_1801	1-137	2k4mA	42.34	0	-1.66	-	-	Uncharacterised protein family UPF0146 [IPR005353]	-	-
mru_1831	[5-123]	2ogfB	46.22	0	-1.04	lyase activity	tetrahydromethanopterin biosynthetic process	7,8-dihydroneopterin aldolase, MptD [IPR027508]|Dihydroneopterin aldolase MtpD, C-terminal domain [IPR007181]|7,8-dihydroneopterin aldolase MtpD, N-terminal domain [IPR007179]	MK0786-like domain [3.30.1300.20]	-
mru_1837	-
mru_1849	43-131	2gmgA	23.33	8.3e-05	-3.78	-	-	Rubredoxin-type fold [IPR004039]	PF0610-like	PMID: 17223696
mru_1857	-
mru_1862	[2-85]	4uigA	32.56	1.8e-23	-1.21	-	-	Metal-sensitive transcriptional repressor [PF02583]	-	doi logo 10.1107/S1399004715013012
mru_1867	-
mru_1884	3-177	3rceA	11.7	1.2e-10	-8.4	Integral membrane-transferase activity	protein N-linked glycosylation via asparagine	Oligosaccharyl transferase, STT3 subunit [IPR003674]	-	PMID: 21677752
mru_1886	296-446	2f9fA	17.2	5e-18	-2.56	-	biosynthetic process	Glycosyl transferase, family 1 [IPR001296]	Glycogen Phosphorylase B; [3.40.50.2000]	-
mru_1890	265 to 417	3c19A	21.25	0	-3.08	-	-	Uncharacterised protein family UPF0272 [IPR002822]	Transcriptional regulatory protein pf0864 domain like [3.30.70.1380]|mk0293 like domain [3.10.20.300]	-
mru_1894	-
mru_1902	57-160	3glvA	20.95	4e-05	-4.54	transferase activity	FAD biosynthetic process	Cytidyltransferase-like domain [IPR004821]|Rossmann-like alpha/beta/alpha sandwich fold [IPR014729]|FAD synthase RibL [IPR024902]	HUPs [3.40.50.620]	-
mru_1909	3-130	2fe1A	16.92	5.4e-09	-4.6	metal ion binding	metabolic process	PIN domain-like [IPR029060]|PIN domain [IPR002716]|VapC family [IPR022907]	5'-nuclease [3.40.50.1010]	PMID: 18398909
mru_1932	[10-72]	4nh0A	28	8.5e-07	-1.69	Integral membrane-ATP binding	cell division	FtsK domain [IPR002543]|P-loop containing nucleoside triphosphate hydrolase [IPR027417]|AAA+ ATPase domain [IPR003593]|EccCb-like, Actinobacteria [IPR023837]|EccCa-like, Actinobacteria [IPR023836]	-	-
mru_1936	[2-152]	3klbA	26.12	1.9e-36	-2.46	nucleotide binding	-	Flavoprotein-like [IPR029039]	Rossmann fold [3.40.50.360]	-
mru_1937	-
mru_1938	[ 2-116]	3gkxB	61.74	3.06e-33	0.6	-	-	Thioredoxin-like fold [IPR012336]|Arsenate reductase-like [IPR006660]|Transcriptional regulator Spx/MgsR [IPR006504]	Glutaredoxin [3.40.30.10]	-
mru_1943	6-160	3dteA	22.36	4.9e-24	-3.85	metal ion binding	proteolysis	HTH domain, IrrE-type [IPR010359]	irre protein [3.30.450.130]	PMID: 19150362
mru_1946	-
mru_1951	[1-70]	1gh9A	51.43	4.2e-39	-1.89	-	-	Protein of unknown function DUF1922 [IPR015166]	Structural Genomics, Unknown Function 30-nov-00 1gh9 Mol_id [3.90.820.10]	PMID: 11017201
mru_1957	[1-90]	1lxnC	40	9.1e-32	-1.81	-	-	Thiamine-binding protein [IPR002767]|MTH1187/YkoF-like [IPR029756]	Alpha-Beta Plaits [3.30.70.930]	PMID: 12866058
mru_1963	-
mru_1964	217-380	2o6lB	16.77	5e-30	-3.42	transferase activity, transferring hexosyl groups	metabolic process	UDP-glucuronosyl/UDP-glucosyltransferase [IPR002213]	Glycogen Phosphorylase B; [3.40.50.2000]	PMID: 17442341
mru_1967	[1-141]	2b3wA	38.51	0	-2.58	hydrolase activity, hydrolyzing N-glycosyl compounds	carbohydrate derivative metabolic process	Conserved hypothetical protein CHP02464 [IPR012816]	-	-
mru_1984	-
mru_1997 (K07464 CRISPR-associated exonuclease Cas4 [EC:3.1.12.1])	190-311	4r5qA	19.67	1e-24	-4.55	metal ion binding	DNA metabolic process	CRISPR-associated protein Cas4 [IPR013343]|Dna2/Cas4, domain of unknown function DUF83 [IPR022765]	-	-
mru_2015 (K07038 inner membrane protein)	-
mru_2016	46-247	2qj8A	19.52	2.9e-38	-4.41	metal ion binding	metabolic process	Succinylglutamate desuccinylase/aspartoacylase [IPR007036]	-	-
mru_2023	-
mru_2046	-
mru_2069	-
mru_2120	4-107	1yhfA	34.62	1e-26	-1.94	-	-	RmlC-like cupin domain [IPR011051]|RmlC-like jelly roll fold [IPR014710]|Cupin 2, conserved barrel [IPR013096]	Jelly Rolls [2.60.120.10]	-
mru_2130	8-317	4bwzA	11.22	2.7e-06	-8.22	Integral membrane-metal ion binding	cation transport	Na(+)/H(+) antiporter NhaS3/S5 [IPR030152]|Cation/H+ exchanger [IPR006153]	-	PMID: 23995679
mru_2132	-
mru_2133	74-201	4linE	17.19	6.9e-06	-2.91	-	-	-	-	PMID: 24531468
mru_2146	-
mru_2156	-
mru_2158	-
mru_2172	-
mru_2173	-
mru_2180	-
mru_2184	-
mru_2185	-
mru_2194	38-84	3kqfE	25.53	2.7e-05	-1.38	catalytic activity	metabolic process	ClpP/crotonase-like domain [IPR029045]|Crotonase superfamily [IPR001753]|Enoyl-CoA hydratase/isomerase, conserved site [IPR018376]|Crontonase, C-terminal [IPR014748]	Lyase 2-enoyl-coa Hydratase, Chain A, domain 2 [1.10.12.10]|2-enoyl-CoA Hydratase; Chain A, domain 1 [3.90.226.10]	-
mru_2196	-
mru_2201	3-113	3irbA	18.75	5.3e-30	-3.52	metal ion binding	-	Nucleic acid-binding, OB-fold [IPR012340]|Domain of unknown function DUF35, OB-fold, C-terminal [IPR002878]|Domain of unknown function DUF35, rubredoxin-like zinc ribbon domain, N-terminal [IPR022002]	Nucleic acid-binding proteins [2.40.50.140]	PMID: 20944206
mru_2205	2-124	1v8pF	16.28	1.4e-08	-4.48	metal ion binding	metabolic process	PIN domain-like [IPR029060]|PIN domain [IPR002716]|VapC family [IPR022907]	5'-nuclease [3.40.50.1010]	PMID: 14734548
mru_2214	3-139	2nv4B	37.23	0	-1.82	-	-	TsaA-like domain [IPR023370]|Uncharacterised domain UPF0066 [IPR001378]|Uncharacterised protein family UPF0066, conserved site [IPR023368]	YaeB-like domains [2.40.30.70]	PMID: 17588214
mru_2216	7-73	4s0nD	19.4	1.1e-18	-3.3	hydrolase activity, acting on acid anhydrides, in phosphorus-containing anhydrides	-	HIRAN domain [IPR014905]	-	PMID: 26051180
mru_2219	4-147	3cxjA	44.44	0	-1.38	-	-	Protein of unknown function DUF2299 [IPR018747]	Yope Regulator; Chain: A, [3.30.1460.10]	-

## Sheet: Protein evolution
Locus tag	Uniprot Entry	Identity (%)	Bit-score	Coverage (%)	E-value	GO functions	Confident Score	Source organisms
mru_0017	B7KJH4_CYAP7	29	58	46	4.17e-06	protein homodimerization activity|Notch binding|RNA polymerase II transcription corepressor activity|protein binding, bridging	0.79|0.79|0.79|0.63	Cyanothece sp. PCC 7424
mru_0018	D1Z0Q1_METPS	36	74	35	1.31e-11	protein homodimerization activity|protein kinase C binding|Toll binding|phosphatidylinositol-4,5-bisphosphate binding|signal transducer activity|protein heterodimerization activity|protein binding, bridging|Toll-like receptor 4 binding|Toll-like receptor 2 binding|Rab GTPase binding	0.81|0.28|0.28|0.28|0.28|0.28|0.28|0.28|0.28|0.28	Methanocella paludicola SANAE
mru_0021	-
mru_0035	-
mru_0041	A0L9N7_MAGSM	29	61	43	6.41e-06	protein homodimerization activity|DNA topoisomerase (ATP-hydrolyzing) inhibitor activity| protein kinase binding|ubiquitin-protein ligase activity	0.74|0.74|0.6|0.46	Magnetococcus marinus MC-1
mru_0047	-
mru_0049	F6D5H9_METSW	47	647	97	0	CP2 mannose-ethanolamine phosphotransferase activity|bis(5'-adenosyl)-triphosphatase activity|nucleoside-triphosphate diphosphatase activity|alkaline phosphatase activity|lysophospholipase activity|transcription factor binding|protein homodimerization activity|zinc ion binding|calcium-transporting ATPase activity|glucose-6-phosphatase activity|phosphoglycerate phosphatase activity|phosphodiestera…	0.91|0.05|0.03|0.03|0.03|0.03|0.03|0.03|0.03|0.03|0.03|0.03|0.03|0.03|0.03|0.03|0.03|0.03|0.03|0.03|0.03|0.03	Methanobacterium sp. SWAN-1
mru_0057	-
mru_0058	D3E4L4_METRM	100	336	99	1.85e-115	protein binding	0.7	Methanobrevibacter ruminantium M1
mru_0062	F6D1Q5_METSW	55	342	32	3.1e-100	GTPase activity|restriction endodeoxyribonuclease activity|DNA binding|identical protein binding	0.57|0.57|0.57|0.46	Methanobacterium sp. SWAN-1
mru_0063	-
mru_0074	-
mru_0078	-
mru_0080	D3E116_METRM	38	259	79	4e-77	protein binding|protein histidine kinase activity|nucleotide binding|ATPase activity|DNA replication origin binding	0.81|0.45|0.2|0.2|0.2	Methanobrevibacter ruminantium M1
mru_0100	B6WY71_9DELT	33	118	63	1.45e-26	pyruvyltransferase activity	0.7	Desulfovibrio piger ATCC 29098
mru_0134	-
mru_0156	H1BJ87_9FIRM	41	155	93	2.82e-43	E3 SUMO ligase activity|leucine zipper domain binding|core promoter sequence-specific DNA binding|ligand-dependent nuclear receptor transcription coactivator activity|RNA polymerase II core promoter proximal region sequence-specific DNA binding transcription factor activity involved in positive regulation of transcription	0.39|0.32|0.3|0.3|0.3	Eubacterium sp. 3_1_31
mru_0174 (K09723 DNA replication factor GINS)	B3MEL5_DROAN	36	53	36	0.000508	dopamine beta-monooxygenase activity|ferric-chelate reductase activity|extracellular matrix constituent, lubricant activity|integrin binding	0.79|0.78|0.7|0.69	Drosophila ananassae
mru_0179	F0T7X6_METSL	60	315	100	5.13e-104	protein binding	0.73	Methanobacterium sp. AL-21
mru_0186	-
mru_0202	-
mru_0223	G8X759_FLACA	24	68	96	1.46e-09	Transferase activity, transferring acyl groups	0.73	Flavobacterium columnare ATCC 49512
mru_0224	F6D5H9_METSW	48	646	92	0	CP2 mannose-ethanolamine phosphotransferase activity|bis(5'-adenosyl)-triphosphatase activity|nucleoside-triphosphate diphosphatase activity|alkaline phosphatase activity|lysophospholipase activity|transcription factor binding|protein homodimerization activity|zinc ion binding|calcium-transporting ATPase activity|glucose-6-phosphatase activity|phosphoglycerate phosphatase activity|phosphodiestera…	0.91|0.05|0.03|0.03|0.03|0.03|0.03|0.03|0.03|0.03|0.03|0.03|0.03|0.03|0.03|0.03|0.03|0.03|0.03|0.03|0.03|0.03	Methanobacterium sp. SWAN-1
mru_0277	D3DZV3_METRM	100	369	99	5.2e-128	protein phosphatase binding	0.7	Methanobrevibacter ruminantium M1
mru_0283	-
mru_0288	-
mru_0307	D3DZY3_METRM	100	700	100	0	protein binding	0.7	Methanobrevibacter ruminantium M1
mru_0311	-
mru_0313	-
mru_0346	-
mru_0347	-
mru_0349 (nrpR; transcriptional repressor of nif and glnA operons NrpR; K09720 hypothetical protein)	F6D855_METSW	53	579	99	0	protein binding|3'-5'-exoribonuclease activity|ribonuclease R activity	0.92|0.32|0.31	Methanobacterium sp. SWAN-1
mru_0361	-
mru_0367	-
mru_0372	-
mru_0376	F6D5H9_METSW	49	674	96	0	CP2 mannose-ethanolamine phosphotransferase activity|bis(5'-adenosyl)-triphosphatase activity|nucleoside-triphosphate diphosphatase activity|alkaline phosphatase activity|lysophospholipase activity|transcription factor binding|protein homodimerization activity|zinc ion binding|calcium-transporting ATPase activity|glucose-6-phosphatase activity|phosphoglycerate phosphatase activity|phosphodiestera…	0.91|0.05|0.03|0.03|0.03|0.03|0.03|0.03|0.03|0.03|0.03|0.03|0.03|0.03|0.03|0.03|0.03|0.03|0.03|0.03|0.03|0.03	Methanobacterium sp. SWAN-1
mru_0378	-
mru_0381	D8VMS0_9ZZZZ	33	48	40	0.00182	succinylglutamate desuccinylase activity|aminoacylase activity|aspartoacylase activity	0.78|0.31|0.26	uncultured organism
mru_0393 (K18532 adenylate kinase [EC:2.7.4.3])	B9AG71_METSM	53	194	95	6.12e-59	adenylate kinase activity|ribose 1,5-bisphosphate phosphokinase activity| ribosylnicotinamide kinase activity|nucleoside-triphosphatase activity|protein binding|ATP binding	0.81|0.27|0.17|0.17|0.17|0.17	Methanobrevibacter smithii DSM 2375
mru_0398 (tRNA methyltransferase subunit; K07585 hypothetical protein)	F0T9X1_METSL	57	238	99	9.79e-76	protein binding	0.78	Methanobacterium sp. AL-21
mru_0413	-
mru_0421	-
mru_0425	D3E0N0_METRM	100	319	99	4.76e-109	calcium ion binding	0.7	Methanobrevibacter ruminantium M1
mru_0426 (K14415 tRNA-splicing ligase RtcB [EC:6.5.1.3])	RTCB_METTH	69	705	100	0	RNA ligase (ATP) activity|GMP binding|vinculin binding|manganese ion binding|DNA ligase activity	0.92|0.05|0.05|0.05|0.05|0.05|	Methanothermobacter thermautotrophicus str. Delta H
mru_0428	-
mru_0432	D3E0N7_METRM	100	736	100	0	tocopherol cyclase activity	0.69	Methanobrevibacter ruminantium M1
mru_0460	D3E128_METRM	100	451	100	9.07e-159	protein binding	0.7	Methanobrevibacter ruminantium M1
mru_0476	O27700_METTH	56	107	98	1.84e-27	protein binding|iron-sulfur cluster binding|vacuolar sorting signal binding	0.72|0.6|0.18	Methanothermobacter thermautotrophicus str. Delta H
mru_0480	F0TCS0_METSL	61	237	99	9.95e-76	pyruvate kinase activity|identical protein binding|ADP binding|magnesium ion binding|potassium ion binding|MHC class II protein complex binding	0.77|0.35|0.33|0.33|0.33|0.33|0.33	Methanobacterium sp. AL-21
mru_0488	B7KJB2_CYAP7	40	52	22	9.67e-05	microtubule binding|protein serine/threonine/tyrosine kinase activity|protein C-terminus binding|ATP-dependent DNA helicase activity|FHA domain binding|protein phosphatase 1 binding|plus-end-directed microtubule motor activity	0.12|0.11|0.1|0.09|0.08|0.08|0.08	Cyanothece sp. PCC 7424
mru_0490	F6D6K2_METSW	28	47	91	0.000536	protein phosphatase binding	0.73	Methanobacterium sp. SWAN-1
mru_0496	-
mru_0497	-
mru_0499	D4MJM3_9FIRM	29	47	85	0.000433	protein phosphatase binding	0.73	Eubacterium siraeum V10Sc8a
mru_0521 (K08971 putative membrane protein)	-
mru_0528	-
mru_0530	-
mru_0542	-
mru_0570	-
mru_0572	-
mru_0573	-
mru_0575	-
mru_0581	-
mru_0596	-
mru_0599	-
mru_0607	D4L5E7_9FIRM	51	162	98	2.18e-46	manganese ion transmembrane transporter activity	0.7	Ruminococcus bromii L2-63
mru_0642	-
mru_0647	D3E1T7_METRM	100	275	99	2.94e-92	identical protein binding	0.83	Methanobrevibacter ruminantium M1
mru_0658	-
mru_0660	B6R162_9RHOB	44	62	76	3.61e-10	bacterial-type RNA polymerase core promoter proximal region sequence-specific DNA binding||oxidoreductase activity, acting on paired donors, with oxidation of a pair of donors resulting in the reduction of molecular oxygen to two molecules of water|magnesium ion binding|nicotinamide-nucleotide adenylyltransferase activity|ferrous iron binding|oxidoreductase activity, acting on single donors with …	0.93|0.17|0.17|0.17|0.17|0.17|	Pseudovibrio sp. JE062
mru_0671	-
mru_0674	O27055_METTH	47	96	68	2.57e-22	protein binding	0.74	Methanothermobacter thermautotrophicus str. Delta H
mru_0677	O27052_METTH	41	111	45	3.05e-26	protein C-terminus binding|NEDD8 activating enzyme activity|K63-linked polyubiquitin binding	0.25|0.18|0.17	Methanothermobacter thermautotrophicus str. Delta H
mru_0679		63	137	90	3.22e-38	protein phosphatase binding	0.73	Methanothermus fervidus DSM 2088
mru_0686	-
mru_0717		-
mru_0719	-
mru_0720	-
mru_0738	-
mru_0739	-
mru_0741	C7XX12_9LACO	42	54	29	1.94e-05	protein phosphatase binding	0.73	Lactobacillus coleohominis 101-4-CHN
mru_0742	-
mru_0744	D2ZR64_METSM	38	326	98	5.33e-102	identical protein binding|sequence-specific DNA binding	0.79|0.14	Methanobrevibacter smithii DSM 2374
mru_0747	-
mru_0757	-
mru_0761	A5UKL3_METS3	46	113	49	2.41e-25	protein binding	0.87	Methanobrevibacter smithii ATCC 35061
mru_0764	F0TA40_METSL	24	98	88	2.63e-19	protein phosphatase binding	0.7	Methanobacterium sp. AL-21
mru_0776	D3E275_METRM	72	706	100	0	amidine-lyase activity|gamma-glutamylcyclotransferase activity|protein binding	0.79|0.49|0.17	Methanobrevibacter ruminantium M1
mru_0780	Q8R849_THETN	46	48	23	0.000299	protein phosphatase binding	0.7	Thermoanaerobacter tengcongensis MB4
mru_0781	-
mru_0785	D3E275_METRM	100	1035	100	0	amidine-lyase activity|gamma-glutamylcyclotransferase activity|protein binding	0.79|0.49|0.17	Methanobrevibacter ruminantium M1
mru_0790	B9AEK5_METSM	45	171	65	2.17e-46	protein phosphatase binding	0.67	Methanobrevibacter smithii DSM 2375
mru_0791	F0T9D4_METSL	56	64	21	3.65e-09	glycosylphosphatidylinositol phospholipase D activity|sodium channel regulator activity|protein binding	0.71|0.13|0.13	Methanobacterium sp. AL-21
mru_0793 (K19114 CRISPR-associated protein Csh1)	-
mru_0801	D4MAR3_9BACT	42	43	81	0.00361	protein phosphatase binding	0.7	Synergistetes bacterium SGP1
mru_0805	D5VQL6_METIM	82	65	40	2.48e-10	G-protein coupled receptor activity|beta-amyloid binding	0.69|0.69	Methanocaldococcus infernus ME
mru_0806	-
mru_0818	-
mru_0831	-
mru_0832	-
mru_0835	D3E2C5_METRM	100	459	100	5.97e-162	endopeptidase inhibitor activity|heparan sulfate proteoglycan binding|protein phosphatase binding	0.35|0.14|0.12	Methanobrevibacter ruminantium M1
mru_0840 ( K08979 putative membrane protein)	-
mru_0850	O26109_METTH	54	311	100	3.35e-102	poly(A) RNA binding	0.7	Methanothermobacter thermautotrophicus str. Delta H
mru_0877	-
mru_0901	D5VQL6_METIM	45	74	80	6.93e-14	G-protein coupled receptor activity|beta-amyloid binding	0.69|0.69	Methanocaldococcus infernus ME
mru_0903	D3LHB3_ENTFC	37	45	62	0.00788	protein binding	0.73	Enterococcus faecium D344SRF
mru_0930	-
mru_0939	C5EH56_9FIRM	55	159	93	1.83e-46	enzyme binding|gluconokinase activity|double-stranded DNA binding	0.25|0.21|0.16|0.14	Clostridiales bacterium 1_7_47FAA
mru_0947	-
mru_0960	-
mru_0971	H8Z5X7_9GAMM	30	48	88	0.000243	identical protein binding|phosphorelay sensor kinase activity|ATP binding|DNA binding	0.87|0.21|0.21|0.21	Thiorhodovibrio sp. 970
mru_0983	-
mru_1013	F6D263_METSW	41	330	98	8.92e-105	FAD binding|glycoprotein binding|N,N-dimethylaniline monooxygenase activity|growth factor activity	0.82|0.26|0.26|0.26	Methanobacterium sp. SWAN-1
mru_1016	-
mru_1020	D3E2W0_METRM	100	721	100	0	ribonuclease P activity|protein binding|mRNA binding	0.77|0.44|0.22	Methanobrevibacter ruminantium M1
mru_1052 (transcriptional regulator; K07744 hypothetical protein)	O26229_METTH	60	348	95	1.4e-115	cystathionine beta-synthase activity|IMP dehydrogenase activity|voltage-gated chloride channel activity	0.85|0.42|0.39	Methanothermobacter thermautotrophicus str. Delta H
mru_1063	D3E303_METRM	100	956	100	0	O-methyltransferase activity|demethylmacrocin O-methyltransferase activity|magnesium ion binding	0.67|0.65|0.45	Methanobrevibacter ruminantium M1
mru_1065	C6IJ31_9BACE	30	124	70	2.59e-27	protein binding	0.97	Bacteroides sp. 1_1_6
mru_1073	B5WFD5_9BURK	26	70	50	3.44e-10	alpha-1,4-N-acetylgalactosaminyltransferase activity|acetylglucosaminyltransferase activity|lactosylceramide 4-alpha-galactosyltransferase activity|toxic substance binding	0.82|0.38|0.27|0.27	Burkholderia sp. H160
mru_1081	-
mru_1094	H1YZW3_9EURY	57	62	94	4.3e-11	protein binding|zinc ion binding|nickel cation binding	0.76|0.31|0.31	Methanoplanus limicola DSM 2279
mru_1096	-
mru_1099 (K09140 pre-rRNA-processing protein TSR3)	TSR3_METTH	60	224	98	5.47e-71	translation initiation factor binding|ribonuclease inhibitor activity|ATP binding|ribosomal small subunit binding| iron ion binding	0.68|0.61|0.41|0.41|0.41	Methanothermobacter thermautotrophicus str. Delta H
mru_1103	O26406_METTH	25	116	96	4.33e-26	protein binding	0.7	Methanothermobacter thermautotrophicus str. Delta H
mru_1108	-
mru_1113	F6D1N8_METSW	47	373	94	1.46e-121	single-stranded DNA 5'-3' exodeoxyribonuclease activity|4 iron, 4 sulfur cluster binding|ATP-dependent DNA helicase activity|protein binding|manganese ion binding|exodeoxyribonuclease V activity|endonuclease activity|ATP binding	0.8|0.7|0.7|0.7|0.7|0.7|0.7|0.7|	Methanobacterium sp. SWAN-1
mru_1114	-
mru_1116 (K07141 molybdenum cofactor cytidylyltransferase [EC:2.7.7.76])	O26628_METTH	43	174	96	2.52e-50	cytidylyltransferase activity|phosphotransferase activity, for other substituted phosphate groups|glucosamine-1-phosphate N-acetyltransferase activity|magnesium ion binding|cobinamide phosphate guanylyltransferase activity| identical protein binding|GTP binding|UDP-N-acetylglucosamine diphosphorylase activity|adenosylcobinamide kinase activity	0.79|0.28|0.19|0.18|0.18|0.18|0.18|0.18|0.18|0.18	Methanothermobacter thermautotrophicus str. Delta H
mru_1125 (K08974 putative membrane protein)	-
mru_1131	-
mru_1133	D1JUJ7_9BACE	34	107	92	4.79e-24	DNA binding	0.7	Bacteroides sp. 2_1_16
mru_1147	-
mru_1150	-
mru_1159	I0T187_9STRE	41	162	98	4.1e-45	DNA binding	0.7	Streptococcus pseudopneumoniae ATCC BAA-960
mru_1172	F0T8W3_METSL	39	66	73	6.87e-10	chromatin binding|microtubule motor activity|double-stranded DNA-dependent ATPase activity|damaged DNA binding|dynein binding |double-stranded DNA binding|DNA secondary structure binding|protein heterodimerization activity|identical protein binding|mediator complex binding|single-stranded DNA binding|ATP binding|SUMO ligase activity|protein serine/threonine kinase activity|ATP DNA binding|poly(A)…	0.87|0.11|0.11|0.11|0.11|0.11|0.11|0.11|0.11|0.11|0.11|0.11|0.11|0.11|	Methanobacterium sp. AL-21
mru_1185	-
mru_1192	-
mru_1193	-
mru_1195	-
mru_1196	-
mru_1207	-
mru_1209	-
mru_1213	-
mru_1219 (K16927 energy-coupling factor transport system substrate-specific component)	G9ZRB7_9LACO	39	126	85	1.34e-31	protein binding	0.83	Lactobacillus parafarraginis F0439
mru_1227	A5UKL3_METS3	28	56	76	1.5e-06	protein binding	0.87	Methanobrevibacter smithii ATCC 35061
mru_1242	F0HF11_9FIRM	66	122	90	2.72e-33	identical protein binding|8-oxo-7,8-dihydrodeoxyguanosine triphosphate pyrophosphatase activity|ATP diphosphatase activity|pyrimidine deoxyribonucleotide binding|magnesium ion binding	0.82|0.2|0.2|0.2|0.2|	Turicibacter sp. HGF1
mru_1245	-
mru_1280	-
mru_1290	-
mru_1291	-
mru_1311	B0PA31_9FIRM	53	439	100	6.36e-149	manganese ion binding|RNA ligase (ATP) activity|GMP binding|vinculin binding|DNA ligase activity	0.86|0.86|0.54|0.54|0.54|0.54|	Anaerotruncus colihominis DSM 17241
mru_1317	E7G631_9FIRM	42	172	99	5.73e-50	actin monomer binding|protein kinase inhibitor activity|ribosome binding	0.69|0.05|0.05	Coprobacillus sp. 29_1
mru_1323	-
mru_1330	-
mru_1331	-
mru_1335	-
mru_1344	B7K6V7_CYAP7	27	49	27	0.000678	protein homodimerization activity|protein kinase C binding|Toll binding|phosphatidylinositol-4,5-bisphosphate binding|signal transducer activity|protein heterodimerization activity|protein binding, bridging	|Toll-like receptor 4 binding|Toll-like receptor 2 binding|Rab GTPase binding	Cyanothece sp. PCC 7424
mru_1346	-
mru_1348 (K09741 KEOPS complex subunit Pcc1)	D3E3T7_METRM	100	85	98	1.27e-20	protein binding|chromatin DNA binding	0.73|0.65	Methanobrevibacter ruminantium M1
mru_1361 (exosome subunit)	-
mru_1363	D4MAR3_9BACT	30	51	63	4.91e-05	protein phosphatase binding	0.7	Synergistetes bacterium SGP1
mru_1364	F6D5R1_METSW	40	47	17	0.00871	protein binding	0.73	Methanobacterium sp. SWAN-1
mru_1366	B9LX04_HALLT	40	56	43	2.6e-07	transcription regulatory region DNA binding	0.7	Halorubrum lacusprofundi ATCC 49239
mru_1375	D3DZQ6_METRM	35	288	97	3.15e-85	mannosyltransferase activity|galactosyltransferase activity|protein binding	0.72|0.28|0	Methanobrevibacter ruminantium M1
mru_1379	-
mru_1384	-
mru_1389	B1WV04_CYAA5	28	51	56	0.000235	O-methyltransferase activity|demethylmacrocin O-methyltransferase activity|magnesium ion binding	0.67|0.65|0.47	Cyanothece sp. ATCC 51142
mru_1415 (K09119 KEOPS complex subunit Cgi121)	F6D2I0_METSW	49	145	93	2.3e-40	protein kinase binding	0.75	Methanobacterium sp. SWAN-1
mru_1418	F6D2I1_METSW	40	265	98	3.62e-82	Transferase activity, transferring glycosyl groups|dTDP-4-amino-4,6-dideoxygalactose transaminase activity|pyridoxal phosphate binding	0.89|0.84|0.43	Methanobacterium sp. SWAN-1
mru_1419	-
mru_1442	-
mru_1450	-
mru_1462	-
mru_1464	D3S602_METSF	50	108	76	2.69e-25	protein domain specific binding|5-hydroxymethyluracil DNA N-glycosylase activity|MutLalpha complex binding|5-formyluracil DNA N-glycosylase activity|8-oxo-7,8-dihydroguanine DNA N-glycosylase activity|DNA-3-methyladenine glycosylase activity	0.89|0.52|0.27|0.25|0.23|0.21	Methanocaldococcus sp. FS406-22
mru_1469	C6A3S7_THESM	29	112	59	1.11e-24	DNA topoisomerase type I activity|protein homodimerization activity|ribonuclease M5 activity|magnesium ion binding|ATP binding|protein C-terminus binding|histone deacetylase binding	0.59|0.41|0.23|0.2|0.2|0.19|0.18	Thermococcus sibiricus MM 739
mru_1479	-
mru_1493	-
mru_1514	F0TC63_METSL	37	263	98	1.62e-79	FAD binding| tRNA (5-methylaminomethyl-2-thiouridylate)-methyltransferase activity	0.72|0.72	Methanobacterium sp. AL-21
mru_1550	O26306_METTH	32	84	95	1.01e-16	5-formyltetrahydrofolate cyclo-ligase activity|poly(A) RNA binding|protein binding	0.92|0.73|0.15	Methanothermobacter thermautotrophicus str. Delta H
mru_1555	A7I7J7_METB6	30	69	52	4.42e-11	protein phosphatase binding|G-protein coupled receptor activity|beta-amyloid binding	0.67|0.65|0.65	Methanoregula boonei 6A8
mru_1563	-
mru_1588	D3E4P4_METRM	100	1085	100	0	succinylglutamate desuccinylase activity|aminoacylase activity|identical protein binding|aspartoacylase activity	0.76|0.3|0.23|0.22	Methanobrevibacter ruminantium M1
mru_1589	F6BCN9_METIK	51	132	94	9.47e-35	ethanolamine-phosphate cytidylyltransferase activity|glycerol-3-phosphate cytidylyltransferase activity|protein homodimerization activity|FMN binding	0.95|0.04|0.04|0.04	Methanotorris igneus Kol 5
mru_1590	D3E4P6_METRM	100	82	98	4.38e-19	protein phosphatase binding	0.7	Methanobrevibacter ruminantium M1
mru_1597	D4LRZ7_9FIRM	40	216	100	4.68e-64	threonine efflux transmembrane transporter activity|protein binding|drug transmembrane transporter activity|inorganic phosphate transmembrane transporter activity|purine nucleoside transmembrane transporter activity|glucose-6-phosphate transmembrane transporter activity|phosphoglycerate transmembrane transporter activity|phosphoenolpyruvate:phosphate antiporter activity|L-phenylalanine transmembr…	0.92|0.3|0.26|0.26|0.26|0.26|0.26|0.26|0.26|0.26|0.26|0.26|0.26|	Ruminococcus obeum A2-162
mru_1605	F6D5H9_METSW	50	491	56	1.11e-158	CP2 mannose-ethanolamine phosphotransferase activity|bis(5'-adenosyl)-triphosphatase activity|nucleoside-triphosphate diphosphatase activity|alkaline phosphatase activity|lysophospholipase activity|transcription factor binding|protein homodimerization activity|zinc ion binding|calcium-transporting ATPase activity|glucose-6-phosphatase activity|phosphoglycerate phosphatase activity|phosphodiestera…	0.91|0.05|0.03|0.03|0.03|0.03|0.03|0.03|0.03|0.03|0.03|0.03|0.03|0.03|0.03|0.03|0.03|0.03|0.03|0.03|0.03|0.03	Methanobacterium sp. SWAN-1
mru_1622	-
mru_1631	-
mru_1646	A4Z1J4_BRASO	32	122	78	5.67e-28	DNA binding	0.87	Bradyrhizobium sp. ORS 278
mru_1653	D3E4V9_METRM	100	293	99	1.72e-99	protein phosphatase binding	0.69	Methanobrevibacter ruminantium M1
mru_1654	-
mru_1660	-
mru_1668	-
mru_1682	-
mru_1683	F6D6L5_METSW	42	58	45	1.64e-08	protein binding	0.74	Methanobacterium sp. SWAN-1
mru_1693	-
mru_1696	-
mru_1699	-
mru_1700	-
mru_1724	H1HR37_9FIRM	51	160	99	7.64e-47	phosphoenolpyruvate:phosphate antiporter activity|threonine efflux transmembrane transporter activity|drug transmembrane transporter activity|inorganic phosphate transmembrane transporter activity|purine nucleoside transmembrane transporter activity|protein binding|glucose-6-phosphate transmembrane transporter activity|phosphoglycerate transmembrane transporter activity|L-phenylalanine transmembr…	0.81|0.22|0.16|0.16|0.16|0.16|0.16|0.16|0.16|0.16|0.16|0.16|0.16	Lachnospiraceae bacterium ACC2
mru_1728 (AMMECR1 domain-containing protein; K09141 hypothetical protein)	F0TB37_METSL	61	218	99	3.89e-68	protein binding	0.7	Methanobacterium sp. AL-21
mru_1734	F6D5S4_METSW	32	47	54	0.001	oxidoreductase activity, oxidizing metal ions, NAD or NADP as acceptor|protein homodimerization activity|FMN binding|flavin reductase (NADH) activity	0.76|0.76|0.76|0.59	Methanobacterium sp. SWAN-1
mru_1737	F6D2J7_METSW	68	574	99	0	saccharopine dehydrogenase (NADP+, L-lysine-forming) activity	0.7	Methanobacterium sp. SWAN-1
mru_1749	-
mru_1780	F8AMY1_METOI	36	212	98	6.22e-59	Hsp90 protein binding|protein phosphatase binding|protein serine/threonine phosphatase activity	0.46|0.46|0.18	Methanothermococcus okinawensis IH1
mru_1784	F0TAH6_METSL	54	85	86	2.68e-19	protein binding	0.74	Methanobacterium sp. AL-21
mru_1796	-
mru_1801	-
mru_1831	-
mru_1837	-
mru_1849	-
mru_1857	H5Y1P7_9FIRM	31	85	84	5.83e-16	phosphoenolpyruvate:phosphate antiporter activity|threonine efflux transmembrane transporter activity|drug transmembrane transporter activity|inorganic phosphate transmembrane transporter activity|purine nucleoside transmembrane transporter activity|protein binding|glucose-6-phosphate transmembrane transporter activity|phosphoglycerate transmembrane transporter activity|L-phenylalanine transmembr…	0.91|0.07|0.07|0.07|0.07|0.07|0.07|0.07|0.07|0.07|0.07|0.07|0.07|0.07|0.07|0.07|0.07|	Desulfosporosinus youngiae DSM 17734
mru_1862	D3DZN4_METRM	100	174	99	4.98e-54	copper ion sensor activity|DNA binding|protein homodimerization activity	0.64|0.64|0.62	Methanobrevibacter ruminantium M1
mru_1867	F0YVN3_9CLOT	58	93	96	2.99e-21	ribosomal-protein-alanine N-acetyltransferase activity|protein binding|cAMP binding	0.94|0.46|0.3	Clostridium sp. D5
mru_1884	D3DZQ6_METRM	100	1162	100	0	mannosyltransferase activity|galactosyltransferase activity|protein binding	0.72|0.28|0.27	Methanobrevibacter ruminantium M1
mru_1886	F7QQH5_9BRAD	26	148	98	4.32e-36	sucrose-phosphate synthase activity|glucuronosyltransferase activity|alpha-1,3-mannosyltransferase activity|protein heterodimerization activity|calcium-dependent protein binding|protein N-terminus binding|magnesium ion binding|glycolipid 6-alpha-mannosyltransferase activity|phosphatidylinositol alpha-mannosyltransferase activity|heteroglycan alpha-mannosyltransferase activity	0.87|0.63|0.5|0.5|0.5|0.5|0.49|0.49|0.49	Bradyrhizobiaceae bacterium SG-6C
mru_1890	-
mru_1894	-
mru_1902	F6D1X1_METSW	55	414	95	2.54e-139	protein binding	0.73	Methanobacterium sp. SWAN-1
mru_1909	-
mru_1932	-
mru_1936	-
mru_1937	-
mru_1938	D4LKX1_9FIRM	67	162	99	1.18e-48	arsenate reductase activity|protein binding	0.72|0.72	Ruminococcus sp. SR1/5
mru_1943	C8VZT3_DESAS	37	155	94	2.68e-42	DNA binding	0.7	Desulfotomaculum acetoxidans DSM 771
mru_1946	-
mru_1951	-
mru_1957	-
mru_1963	G9PS65_9BACT	58	106	85	6.74e-26	protein homodimerization activity|pyridoxamine-phosphate oxidase activity|FMN binding|pyridoxal phosphate binding|NADHX epimerase activity|NADPHX epimerase activity	0.88|0.72|0.39|0.39|0.36|0.36	Synergistes sp. 3_1_syn1
mru_1964	E6JZQ1_PARDN	40	306	99	9.39e-96	L-arabinokinase activity	0.73	Parascardovia denticolens DSM 10105
mru_1967	E6UHT5_RUMA7	53	156	96	2.26e-45	5-amino-6-(5-phosphoribosylamino)uracil reductase activity	0.73	Ruminococcus albus 7
mru_1984	F6D3E7_METSW	42	223	86	2.2e-65	protein binding|efflux transmembrane transporter activity	0.82|0.8	Methanobacterium sp. SWAN-1
mru_1997 (K07464 CRISPR-associated exonuclease Cas4 [EC:3.1.12.1])	F6D3H9_METSW	28	138	98	7.68e-35	single-stranded DNA 5'-3' exodeoxyribonuclease activity|4 iron, 4 sulfur cluster binding|manganese ion binding|ATP-dependent DNA helicase activity|protein binding|exodeoxyribonuclease V activity|endonuclease activity|ATP binding	0.81|0.31|0.31|0.3|0.3|0.3|0.3|0.3	Methanobacterium sp. SWAN-1
mru_2015 (K07038 inner membrane protein)	-
mru_2016	D3E4P4_METRM	38	164	97	3.7e-43	succinylglutamate desuccinylase activity|aminoacylase activity| identical protein binding| aspartoacylase activity	0.76|0.3|0.23|0.22	Methanobrevibacter ruminantium M1
mru_2023	-
mru_2046	-
mru_2069	-
mru_2120	D3E0Z6_METRM	100	218	99	1.53e-70	core promoter sequence-specific DNA binding|ureidoglycine aminohydrolase activity|oxidoreductase activity, acting on paired donors, with oxidation of a pair of donors resulting in the reduction of molecular oxygen to two molecules of water|ferrous iron binding|manganese ion binding|1-hydroxy-2-naphthoate 1,2-dioxygenase activity	0.79|0.24|0.17|0.17|0.17|0.17	Methanobrevibacter ruminantium M1
mru_2130	-
mru_2132	-
mru_2133	-
mru_2146	-
mru_2156	-
mru_2158	-
mru_2172	-
mru_2173	-
mru_2180	-
mru_2184	-
mru_2185	D3E1F0_METRM	100	196	99	3.04e-62	O-acetyltransferase activity|succinyltransferase activity	0.9|0.87	Methanobrevibacter ruminantium M1
mru_2194	-
mru_2196	H1CD35_9FIRM	41	65	88	9.03e-10	protein binding|dipeptidase activity|copper ion binding|calcium ion binding|quinone binding|primary amine oxidase activity	0.72|0.67|0.58|0.58|0.58|0.58	Lachnospiraceae bacterium 7_1_58FAA
mru_2201	-
mru_2205	G4IAS6_9EURY	25	56	95	1.18e-07	endoribonuclease activity|protein binding|magnesium ion binding	0.83|0.6|0.21	Halobacterium sp. DL1
mru_2214	-
mru_2216	D4LYH9_9FIRM	40	81	86	4.32e-17	DNA-dependent ATPase activity|poly(A) RNA binding|four-way junction helicase activity|RNA polymerase II core promoter proximal region sequence-specific DNA binding|protein binding|four-way junction DNA binding|RNA polymerase II core promoter proximal region sequence-specific DNA binding transcription factor activity involved in positive regulation of transcription|Y-form DNA binding	0.85|0.62|0.62|0.62|0.62|0.62|0.62|0.62	Ruminococcus obeum A2-162
mru_2219	-

[truncated: 4 more sheets: Virulent Protein, Annotation schema, Category, Metabolism]
